# Supplementary material for: Transcriptomic and functional analyses uncover a conserved effector driving genotype-dependent virulence in the Sphaerulina musiva-Populus trichocarpa interaction
Source: mBio. 2026 Apr 16;17(5):e03120-25. doi: 10.1128/mbio.03120-25 (PMC13170265; doi:10.1128/mbio.03120-25)
Supplement: Data set S1 — Upregulated genes. [file mbio.03120-25-s0002.xlsx]

## Sheet: Sheet1
Dataset 1. List of upregulated genes compared to the control at 2 and 3 weeks post-inoculation
The IDs italicized correspond to the upregulated genes shared between the 2 times points
The IDs highlighted in red correspond to the ECP2-like genes presenting the HCE2 conserved domain
2-week post-inoculation	Gene length	Protein Length	Expression values (RPKM)	Total gene reads	Blast Description	E value	Ident	Accession	Signal Peptides		Sequence
Feature ID
jgi|Sepmu1|146667|estExt_fgenesh1_kg.C_1_t30152	549	183	496.77	64	hypothetical protein SEPMUDRAFT_146583 [Sphaerulina musiva SO2202]	2e-128	1	EMF17606.1	Yes		ATGCAGCTCAACAACGCCCTCCTCATCACCCTCCTGCCCGCCCTGAGCGAGGCAGTTGGTTTCCTCCAGAAATCGGACCCATCGATGGCCTCACTTGCGCAGGTCGACGACCACGCCGGAAACGCCTCTGGAGCCAACAATTGCGGCCTGACGTCTTGGGACGACTATGGCAAATCCACCCCGTCCTCGCAACTCCCTCTCGTTGCGGATTGCCAAAAGATTATTGACCAAGAAGCGGTATTGGATTTTTCAAACCCTATTACCCATGGCAAGAGTGACCCGCAGATTCTCTACGCCCATGGAACCTGCGCCTTCGCGGCCGCTCTCGGTGATGGTGCGCCCAGCGGCTTGACTGCCTATGTTGGCAACGCAGATGTCAAGGACCTGGTCGGCGATTCG…
jgi|Sepmu1|113924|gm1.1579_g	744	248	246.29	43	hypothetical protein SEPMUDRAFT_113840 [Sphaerulina musiva SO2202]	2e-152	1	EMF17864.1	Yes		ATGCTACTCTACACGCGGAAAACGACAGATCGTTCCAGTACTACCTACTCCCTGCCGACACAAACCCATCACAAATTGACCGAGCTCTGTACTCCAATCACAGATCCAAGCGCGGATGCATACGCCGTCGCACAATTCGACGCCGCTGTGATAGGACGTCGTGTACCGATTACTCCTGACTCTGCTGTCAAGCGAGAAGATGGCAACGTCGGCGCCGCCTTGTACGCCACCTACAACGATGAAAATGTCTACGGGCACTCGAGCCCTTATATCAAGGAGGCCGGCGAGAAGGTCAAGCGAGAAGATGGCAACGTTGGCACCGCCTTGTACGCCGCCTACAACGATGAAAATGTCTACGGGCACTCGAGCCCTTATATCAAGGAGGCCGGCGAGAAGGTC…
jgi|Sepmu1|119192|gm1.6847_g	396	132	215.22	20	hypothetical protein SEPMUDRAFT_119108 [Sphaerulina musiva SO2202]	7e-82	1	EMF10567.1	Yes		ATGCAGTTCAAGGCCGCCCTCGCTGTGATTGCAGCATCTGCAATCACCCAAACAATGGCAGCTCCAAAGCTTGCAGCCAATTCCATCGTGGCACGCGGATATGGCGATGGCCCCGGCGCCCCATTTCAAATCGATGGTTCTGTTTATGGCCACGGCATCAGAATTGAAGACGACGGCACCATGACATGGAACTACGGAGCGATCCAGGTCATCTTCCATCTGGACGGCACGATCGGTTACAAGGCGGCCAACGGCGGGGACTGTGATGTTACTGCCGTTGATGGACCAAAGGGATCCGGATGCGGAGAATGGATCTACCTGACTTGGGAACGAGACACTTTCCCTGGAGATGTTGAACAGTGCGAGAAGTACCACATCAACTGCCCTTCTTACTAG
jgi|Sepmu1|149959|estExt_fgenesh1_kg.C_6_t10348	510	170	108.62	13	hypothetical protein SEPMUDRAFT_149875 [Sphaerulina musiva SO2202]	8e-109	1	EMF12113.1	Yes		ATGCGTTTCACTTCAGTAACTGCCCTGGCGGCCTGCCTCTCCGTCGCCGCAGCAATTCCAGTGGCCGACCCCGAAGCCCAGAACGCTGGCAACGGCAACGTCCACACCAACAAATGCGGCATGACCCGTTTCAACGCCCAGTATGGCTTTGGAAAACCTCCAACCCTTCAGGATTGCATCACTATGATCACGAAGATCAGCTCAAGCCCACACCTTGTCGATCAACGAAAGCAAGTCGGACAATATGGGGACTGCGCCTTCATCGTTTCACCAACGAAGAAAGGTACACATGCAAAAATTGGAATGGATGATATCAAGGATATCACCAGGGACGTAACTAATGACTGGGCCAACAACAAGGACGGGCCGACGTCATACGAGGGTACCATCCAGATTGGC…
jgi|Sepmu1|151186|estExt_fgenesh1_kg.C_90217	357	119	83.56	7	hypothetical protein SEPMUDRAFT_151102 [Sphaerulina musiva SO2202]	4e-54	1	EMF10038.1	Yes		ATGCCTAACATCACTCCCAAGCAACGCAAAGGATCCTTTGATCATCCATATTATCCGATCAACATTGTGAACAAATCATCCACAACTACAGCTGCATCAACCAACAATAACAACAACGACATCACTACCACCAACAACATCACCATGTCTTCCCCCAACCAAGTCCCCAAATCCGGCGCAACCACTTTCGGCGACCGCAAAGGCTCTGGAACCTTATTCTCCGGCATCGAACACTACAAGCGACAAGACGGTCCTGCTGCGAAGCAACGCCGCGATAGCTTGAAGGATATGCAGCCCAAACCGGGATTTATCGCAAACTTGTGGAATAACACTTTTAAGGGAGGTGATTTGAAGTAG
jgi|Sepmu1|164736|estExt_fgenesh1_pm.C_7_t10068	240	80	71.02	4	hypothetical protein [Brevibacterium massiliense]	4.7	0.38	WP_019174184.1	No		ATGGTGGGAAGGCGGGCCGGTGGAAGAAAAGGGGGGAAGATGAGTGTGGGAAGGCGGGTTAGGTTTATCCCCTTTTCCCTTTCTTCGCTTTTCAACAACAATCAGCATCATCATCATCTCACGGCATCGAATAATTCCTCTCTCCCCCTCAAAAGGGTAGCACGGCTTTTCAACGACATCATACTCGAGCTCGCGTGGCGTTGGAAAAGATCCAAAACTTCCAACTTTCACCCATGGTGA
jgi|Sepmu1|110593|fgenesh1_pg.9_#_308	366	122	69.86	6	hypothetical protein SEPMUDRAFT_110509 [Sphaerulina musiva SO2202]	7e-67	1	EMF10118.1	Yes		ATGAAGGCTCAGATCTTCCTCCAAGCATGTACTCTCTTTGCGGCTGTTGCAGCAGCCCCGTACCCCAACGAACGCCGTGACCCCGTCAGCAATCCTGGAATGCCATCTGCATACCGCCCGAAGGTCCAGGTCACAGAGGCCGAAGTGAAGGAGGTCGAAGCTCGGGCTGCAAACACGAAGAGATACACCCCGAAGTCCCAGGTCAAAGAGCCCGAAGTAAGGAAGGAGGCTGATCTCATGAAGAGATACAGCCCAGCGTACGAGGTCAAGGAGGCCGAAGTAAGGAAGGAGGCTGATCTCATGAAGAGATACACCCCGAAGTCCCAGGTCAAAGAGGTTAATGTGGAGTTCGACGGCGATTCTTGA
jgi|Sepmu1|108569|fgenesh1_pg.6_#_17	489	163	61	7	hypothetical protein SEPMUDRAFT_108485 [Sphaerulina musiva SO2202]	3e-28	1	EMF11620.1	No		ATGATGATGACTTTGGTTCTGGAGAGATTTCGTGATGCTGTTGCTTTTCTGGTCAGGAGGACTGAGGAGGTTTGGGGGTTGATGATGATGATGGTGGGAATGATGGTTCTTGTCGTAGTAGCAGTAGGGGTAGGGGTGTGGGTTGTGAGTGCTAGTGCTGAAAGGGGTGAGTGGCAGTGGTGGTCGTGGTGGTGGATGAAGAGGGCAGGGGAACGTGGTGAAGATATTGGTCAGCGAAATTATGGTGGAGATTTTGATGATAAGGAGGCGGATGGAGACGAGGAGAAGGAGGAGGAAGAAAAAGAAAAAGAAGGCGAGAGCGAGGAAAATGGGAATCAACATGATCTGGGCAAGACAAGGAGTAGTAATAGTAGTACTGATGATGATGATGGAGAGGAG…
jgi|Sepmu1|120458|gm1.8113_g	381	127	55.92	5	hypothetical protein SEPMUDRAFT_120374 [Sphaerulina musiva SO2202]	2e-87	1	EMF09526.1	Yes		ATGGTTTCCTCCAAAATCTTTGCTCAACTCCTCTTCTCCAGCGTAGCCTTAGCAGGCAGCCTCGACCTCCGTCAAGCAGGAACCAAGTGCGACTCAGACGACGCGTGCAAAACTCCCTGCAGAACCCCCAACATCCAGGCGCAAGGCGTAAATGTCACTCCCAGCGAGAAAATTCAAGAAGAAGCCCGTAGACGATTCGGAGATGCGCATTGTGAGAATAAGCGATGTGCTTGTGCTCTCACGAGTGATGATCAAGCACAAGATTTCTGCAAATTTTGGATTGAGAATGCTCGCGAGGAGTTCAAAGGAGCTCGTTATGTGAATGGCGGAATTGATGCGGACAAGGGCACTGTCTACTGCGTGTACGCCACTGGAGGTTAG
jgi|Sepmu1|50487|e_gw1.9.515.1	543	181	54.94	7	PR-1-like protein [Sphaerulina musiva SO2202]	1e-130	1	EMF09890.1	No		ATGGCCACCAACTGGATGGATGATGGTTACTCCAACGACGGCTATGCGGACGAATGCCTCAAGCACCACAACTACCATCGCGCGAACCACGAGGCGCCCGACATCCAATGGGACCCATACCTGGCTTACATTGCTCAACTGGTCGCTTCCTCTTGCGTCTATGGACACAACTTAGACTACGATCCTCAAGCCGGCCAAAACATCGCTGGTGGCATGTCAGCCACCAACGTCTCCGGCACCATCACCGAACTCTGGTACAACGCGGAACTCCCCTACTTCAGCGAACTGTACGGTCAACCATATCCCGACATGACCTACTTTGAGCAATACGGCCACATGACTCAAATCGTGTGGAAAGGTACTGCTTCTGTCGGTTGCGCTACGCAGTATTGTCCGTAT…
jgi|Sepmu1|150591|estExt_fgenesh1_kg.C_80021	462	154	36.9	4	hypothetical protein SEPMUDRAFT_150507 [Sphaerulina musiva SO2202]	9e-92	1	EMF10358.1	Yes		ATGAAGGTCATCATCGCAGCCGCCTCTCTCTTGGCCTCTACGGCCATGGCCATGCCAGCCCTCAGCCGCCGCACCGACCCAGTCAGCTACGCCATCGAAGACTTCACCTACAGCAAGGAAAACGGCGTAGACATCAGCTCCGTCACCTTCCGCATCCTCGCCACCAACGGCGGCACCCTCAACTCCTCCTGCGTCGCCTACGACCCCCCCACGGACGCCCCTACCGCCTTCGTGGCCGACACTGTTTACCCGTGCGGCAAGGACAGTGTCTTTAGCTGGAACTTCAAGCCCAAGTCGACCGAGCAGGTCAACCAGCTCTTCCTGTGGCAGAACGTTGGCCCAGAGTCGAGCTTTGGCGGCAACTCCCTTTTCGACGACCCGCCATGCCGTACCGGTGGT…
jgi|Sepmu1|91364|estExt_Genewise1.C_9_t20353	579	193	29.44	4	hypothetical protein SEPMUDRAFT_91280 [Sphaerulina musiva SO2202]	1e-118	1	EMF10163.1	Yes		ATGTTGGCCTCTTCCTTCCTCCTCGGCCTCTGTGGCTTGACCACCTTGGTCGCTGCCACCCCGACCGATCCACCCGTCGATGCCCCAGAACCAAAGGCAGACCCCGTTTCTTGCCCATTCAACGGCACAGTTGGTCCTATGCTCATGTTGGCCAACGTAACCCTCCCCGACAACACCTTCGAAATCAACGCCTGGATCTACGGTCTCAACTGGTGTTCCTCGGCCAACCTCATCTCGCGCAACAACAACGACATCTGCGACCTACCCCCGACAGGCCCCAACACGGCCTTCGAATTCATGCACGCGCCCATGTTCAACAAATTCGGCCGTCCCGTCGAGGGTTGCTACGCCAATATGGATGTGCTGTTCCAAGGCTGCGACATTACCATGGGAGGCTCC…
jgi|Sepmu1|112581|gm1.236_g	363	121	23.48	2	hypothetical protein SEPMUDRAFT_112497 [Sphaerulina musiva SO2202]	3e-59	1	EMF16448.1	No		ATGAAGAAGCGACCGATGCTCGTCATAGGACTTGAGGTCGACACGAGGATCGCCGTAACCATCACCATCGCCATCACCATCACCATCACCATCACCATCGCCATCGCCACTTCAGCAGCGTATCATGGCTCTATGAGTCTCTGCTCATCCACGACGGAGGCCATGTATCGCGACATCTATCACAACAGCGTCCTAGAAGCGAATACAGTATTCTTTGTTGACTATGCCCGCTGCCCTATGCCGCGTCTTGCAGTGGCCAGACATACTGTGCGATGCGCACACGTAGGAACAAGCGATGAGAGAAGACGTCGAATGGCAACAAGCCCCGAGAACAAGCACAGAGGCAAGGTCAGTGTGTTGTAA
jgi|Sepmu1|148510|estExt_fgenesh1_kg.C_3_t20127	390	130	21.85	2	hypothetical protein SEPMUDRAFT_148426 [Sphaerulina musiva SO2202]	5e-86	1	EMF14848.1	Yes		ATGCAGTACTTCACCCTCGCCTCCTTCGTCGCTCTCGTCTCTCTGGCCACTGCCGACGACGGCCCAGGTCCTACCTTCACCATCTCTCCCTACGGAAACGGGGACACAGTCTGCAAGGCCTCCGCTCTCCTCGACCCTCCCGGGCAATTCATCGTTGGCCCAGGAGATGTCGGCACTAGTCGCCAGTTGCCCTTGGACACTTCCGCCGTTGGCTTCTTTTATGACCCCAACTCGTCGCCTGCTTACAAGATTGACTATTTCGTGAACCCCATGTGCAACGGTCTCCCTGACTACACTGAGTACCCAACAATTGGCGAATCAGGCTGCTCGGTTCCTGCCGGTGCGCCATGGACTTGTTTCCAGATCAACGCTTACCCACCTCCATCTTGA
jgi|Sepmu1|149264|estExt_fgenesh1_kg.C_5_t10124	195	65	21.85	1	hypothetical protein SEPMUDRAFT_125703 [Sphaerulina musiva SO2202]	5e-17	1	EMF12535.1	Yes		ATGCGCCGCCGCCACCCATTCCCAACACATCTCTCCGTGATGGTGTATCCACTACCACTACTCCTCCTCCAAACCTCCTTCGCAACAATAACAACAATACCTCAGCCAGCCTCCCACCCCCCTCTCAACCACCCTCCAAACCCAACTCTCCTCCTCACCAAAACCAACATCAAAACCAACCAAAAACAATCTCCC
jgi|Sepmu1|114329|gm1.1984_g	396	132	21.52	2	hypothetical protein SEPMUDRAFT_114245 [Sphaerulina musiva SO2202]	4e-55	1	EMF15121.1	Yes		ATGTTCCTCTCACCGAACTTCGAACGTCCCAAAGCCAGCCTTCTGGGAGCGGGAGGCTTCTCGCTTGCTGCTGCTGCTGCTGCTGCTACTGCTGCTACTACTGCTGCTGCTGTTACTGCTACTACTGCTGCTGCTGTTACTGCTACTGCTGCTCCTGCTCCTGCTCCTGCTGCTACTACGCACGCTACGGTCGGATCTCGGAGGTCTGGTCGTAGTGTCGGACATAAACATGAAAGCGTGTTCGCAAGCGGCAAAGCTGTGTGCCCTACGTCGAATGACCCTGCTGGTCTGCTGCACTACATGGCCGCAACCAATATTATGGTGGGCCAACCGGTTCTCATGGGTACGCACGCATTTTCGAGCACGCGTCCACACTATTGTCCCAATCTGACGTGA
jgi|Sepmu1|107241|fgenesh1_pg.4_#_38	438	146	19.46	2	hypothetical protein SEPMUDRAFT_107157 [Sphaerulina musiva SO2202]	6e-51	1	EMF13091.1	Yes		ATGTCCTCCAACTTCTCCATCACCCCGATCCTGATCGCGTCGCTCGGCTTCGCCTTCATCATCGTAGTCGTCGCTGGCACAGGTAAATTGTACGACATCTACCGTCGTCGTCGTCGAGGTCGTCTTCAACAACGACAACGACGACACCAAACTGCCCCAGCTGACGCTAACACTGACACTGACTCCCCTGCAGACTCTGCCCGTTGGACTTACACCCCTTACAACACCACCACCACCACATCGGCATCGGCAATGTCGACCTTGAGAATTCCCCTTCCGATAGCGTCTACTAAGGGACCTAGTCGATGGGCTCGAGGAGGTGGTGGTGGTGGTAGGTCTAACTATAAGAAGATCAAGGATCTGCAAGCTAGTGTTAATGATGAGGAGGAGGAGGAGTGG…
jgi|Sepmu1|149954|estExt_fgenesh1_kg.C_6_t10343	222	74	19.2	1	hypothetical protein SEPMUDRAFT_149870 [Sphaerulina musiva SO2202]	6e-36	1	EMF12098.1	No		ATGTCAGCTTCGTGTCGTCAGTGGACGAACGTCAGGCCACACGTGGACGTACGGTTCCAGCGTACGAGCGTGCGACCCAAGGTCTTGCGGTTCAGTGGGCGACGACCAGTTGGAGGTGTGGAAGACATGTCAGCCATGTCAGCCATGTATGCCTCGCTGAGTGATGAACCAGGTGTAGGGTGGACTGGTGTATGGCTGATTGTCGTAGGTATCAAGCGATAA
jgi|Sepmu1|167299|estExt_fgenesh1_pm.C_130191	222	74	19.2	1	hypothetical protein SEPMUDRAFT_167215 [Sphaerulina musiva SO2202]	6e-32	1	EMF08158.1	Yes		ATGGTGCACGGACCTTCAGTTCGCGCCGTCCCTGACGACTCGAGTTTATTGTCCGGCCAACACGCGTGTCCTATTCAACGTGTGCCACATTGGAAGTTGCTGGTCTTCCCTCTAGAGCTGCCGTTGCTGCTCGTACTGTGGTATATGATCGTGTCATCTGCCCACCTTTCGAGCTTCGAGACTGGTGGCTCCGCTATGGACCGCAAGCTTGCTGTGGATTGA
jgi|Sepmu1|8372|gw1.8.75.1	225	75	18.94	1	hypothetical protein SEPMUDRAFT_8288 [Sphaerulina musiva SO2202]	4e-45	1	EMF10714.1	No		TCATTGCTCATCGATTCTCTGGTCAATATCAGGATTTTAGTTCTGGCTGTGATCCGAGACTATTATCAGCCGTTTATCGCTATTTCGGGTTATATGGCGAAGAGCACGTCCAGGGAGAAGAAATTGGTTGAACCTCAAGCGGGACATGCTATCGATTTCGACCAGCCTGAGGCCGTCCTTGAAGTCATAGGAGCATTCCTCGTAAGACTTGATTCATCGATGGCA
jgi|Sepmu1|114205|gm1.1860_g	240	80	17.76	1	hypothetical protein SEPMUDRAFT_114121 [Sphaerulina musiva SO2202]	3e-49	1	EMF14992.1	No		ATGCAAGGCGCCTGGACACTATTTTCGCTGCTAGCGATAGCTGCCGCACTACCAATAGAAGGCGGCATCAAGACGGGCCAGGATTTGAAGCCACGGGCAGCTGAAGTTGACACACCTGCCGGAGTGCAAATCGTGAAGCGCACCGACAACAGCGAAAAGAAGAGAAGTGGCCTCGCCAAATTCGCTTTCTACGATGAACCTTTGTTCTATCCGGGCGCATATCCAGAAGAGCAGAAGTGA
jgi|Sepmu1|19464|gw1.4.1040.1	261	87	16.33	1	hypothetical protein SEPMUDRAFT_19380 [Sphaerulina musiva SO2202]	5e-56	1	EMF13490.1	No		ATGTGTTGCCATTCGAAGATCGTATACGCCACCTGCGGTCACAGTGAGTTCGGTTCAAGGCCTCTGATTAAGTGTCGCAAGGCTCCGGCAGACGTGGTGGTGGCTTCAATGCCCAGATGCGAGATCTTTGCGCATCCTTTAAAGACTCTTCGAATTGAACGGCTATGCCCGCGTTGTGAAGCCGGAAGAGATACACTGTTGCGCAGCCAAGCTGGACGATCCGCGGTCACAGAGTTGAGATGGGACCGACCGCAGTGGCGA
jgi|Sepmu1|127652|fgenesh1_kg.9_#_34_#_isotig09546	285	95	14.95	1	hypothetical protein SEPMUDRAFT_127568 [Sphaerulina musiva SO2202]	5e-08	1	EMF09789.1	Yes		ATGTCTTCCTCTTCCTCCTCCTCCTCCTCCAACAGCAACAGCCACGGCTCCTGCTCCACCGGCAGCACCGGTTCTTCCCAAGGCGGTAGTTATGAAGTTACCTCTAGCGGCACCAACAGCCAGGGTAACCACTACTGTTCCCGCGACTACGGCAGTTCTGCATCCAATTCTTATCATTATTCGAATTCGAATGGGAGTTATTATTACTCTAACCCGAATGGAAGTACTTACTACAATAATGGAGCGGGGGGCGCGAGGTATAATCCGCCGAGTGGGAGGAAGTAG
jgi|Sepmu1|152519|estExt_fgenesh1_kg.C_130175	297	99	14.35	1	hypothetical protein SEPMUDRAFT_152435 [Sphaerulina musiva SO2202]	7e-58	1	EMF08168.1	No		ATGTTTGAGGGCGGTCGTCCAAGTCGAGCATGTCCGCCGGGAGGGGAAGAAGACGACAACGACGACGACGACGATCATCCCACTCGAGGCGTGTGCAGCATCGCGTGTCGCATGTACAGCAGTAGACACATAAATGTACGTACATACGTACACTATGTAGCACTATGTTTCACCTCATCATCTCTACTCACGTTTGAGATATGTGGACGGTGGGATGGAACATCGCCAATCCAAAACATGTCCTGGTGGCATATACCATCGGCTCGTCGCTTCGACCCGATACTTCTGATAGTATAG
jgi|Sepmu1|124634|fgenesh1_kg.3_#_283_#_isotig10294	315	105	13.53	1	hypothetical protein SEPMUDRAFT_124550 [Sphaerulina musiva SO2202]	1e-39	1	EMF14367.1	No		GCAAGAAAAAAGGCAAAAAGAAAGAAGAAAAAGAAAAAGAAGAACCTCGAAAATTCGATTCTTCGAATACTTGTTCGGTGTTTCTGGATTCTGCGATTTTGGAAAGGAAGAGAAGAAGACGAGAACGAGAACGACGACGGGAAGGAGGGGAAGGACAGCGGCAGCAGCAGTAGAGAAATGAGGGTTAGGAGAAGGAAACAGAGGAATCACGACAGACGAGGAAAAGACACAGGGGAAAAGAGAGAAAAAGAGCATCCGTCATCACCACGTGAAGAGAGTACAGCACAGCACAGCACGGCGACAAGCACGGATTAA
jgi|Sepmu1|60560|estExt_Genewise1Plus.C_2_t40105	330	110	12.91	1	replication factor A protein 3 [Sphaerulina musiva SO2202]	1e-74	1	EMF15533.1	Yes		ATGTCCGAAGCCACTCCCCGCATCACCGCTCCCTACCTCGAGCAATTCTCCCACCGCACCGTCCGCATTCTCGGCAAAGTCCGACAAATCCGTGGCGAGACGGCCACCATCGAAGCCGGCGGTCAAGTGCAATTGCACTTGAATAAAGACTGCCACCTTCAAAACAACCACGCGTTTGAATTTATTGGAAAAGTGCAACAGGATCTCAGTGTGCGAGTATTGGCTTCGACGGATTTTGGGCCAGAAGGGAATATTGACTTCAACGCCATCGAAGCCGTGGTAGACGCTACACACCGCTACCACGAAATCTTCTATCCCAAGAACGAGTGA
jgi|Sepmu1|119648|gm1.7303_g	360	120	11.84	1	hypothetical protein SEPMUDRAFT_119564 [Sphaerulina musiva SO2202]	2e-71	1	EMF09823.1	No		ATGCGTGCAACGGCCATCTTGTTGACAGCCTTGGTGGCAATTCTCCCAGCAATGGGAGAAGACTCGAAGCAAATTTTCGGTCATGATGATCCCATCTACGGTGATAAATGCAACCCCACCCAATACGCCCACTACTGCGCCGGCGACCTTCTACAATGCAGCGGTGGAGTGTGCGATTTCTTCAGCTGCGCAGATGATCTCGATTGCGGAGAACTCCCGAACACTTTTTGCAATAAGAAATTCGATGGTTGTACTTGGCCAGGTGGAGAGTATCTTACTGATGCTCAGAAGAAGTTTTATTATCGCTGGGGTGAAAAACATGGGGATGATACGAATGGGGGGGAGCCGCCTGCGATGTGA
jgi|Sepmu1|118016|gm1.5671_g	363	121	11.74	1	hypothetical protein SEPMUDRAFT_117932 [Sphaerulina musiva SO2202]	8e-63	1	EMF11981.1	Yes		ATGCCATCGCCCAGCGACAGAAGGGAAGGCGCCAACTCAGCAACCACCCACCACTGTCAACCACGACAAGCGTCCAAGGCCCAGGACATCCGGAGGAAGATGCCTAGCACTGCCAGCTCCACGGCCTCGAGTACTCGGTCATCATCACTCAACACCTCCTCCTGCACTACTCACGCTCATCAATACCTTGGTGACAACAAAGCCTCCGACATTGCGTCATGGACCGCTACGGTGCCGGCCAAAACAACCAACCCAAATGGAGTCTTGTACGATGAGGTCGATCCCACAGTCCAGGCTTACATGCAGATGAAAATGGCACTTTTCCAGAGCATGTCCAGACCCAAGCAGGACATTCCGAAATAA
jgi|Sepmu1|152013|estExt_fgenesh1_kg.C_110287	369	123	11.55	1	hypothetical protein SEPMUDRAFT_151929 [Sphaerulina musiva SO2202]	1e-82	1	EMF09093.1	No		ATGGATGACTCAGCGGGCGCTTCCACGACCGGTGAGAAATCCATGCATTTCGAACACATGCAGTGGAGAATGGAGATTGAGCGAGACGCCGCCCATTCTGCTCAGTGCTCGCTTCGCTTGCATGGCATGGCATGGATAATAATACCTAGGCGGCTACCAGGCACACTGCAGATACAGGTAGCCGCATGGTTGGACACCGTCGTCTCCCGCCAGCAGCATCTCCAGCGTATCGCCTCAGCAGTCGCCTCAGGAAGCGCCTTCACGGCTTCAACTCCAGGTGGCTCCCGTCTCGTAGGCCCGTATGGACTCCCGTCTCGCAGCGTGGTTGGAATCCCGTCTCGTAGGATTCTCGGCTCGAAGGATTTCCGC
jgi|Sepmu1|152251|estExt_fgenesh1_kg.C_120214	369	123	11.55	1	hypothetical protein SEPMUDRAFT_152167 [Sphaerulina musiva SO2202]	8e-82	1	EMF08530.1	No		ATGCATCCAGTTCCCTGGTTGATCTTCGTATACCCAATAGTAATCGAATACCAACCGTGGCTGCTCTTGTCCCTCACGGGGTACAATCATGGGCGCTGCGTTCCACTCGGACAACTTGCCATTGAGAAAGGAAAAAGTAGTGAGTCCATCCTTTTCACGTCTCTTTTTTGGCTACACAGTCAAGCAGTCCTTTCCCTTTTCCCTTTCTCTTTCCCTCACTACTACAATCTCCTCTCACTCCTCGATTATTGCAGCATCTGCAACGAGAATCCCACAGTGGTCATCTTCGCCCCAGAGACAATTGCAATGCAAGCTTCGCTAATTACGTTTCTTCCCTTTCTGCTCCTCGACTACCAAAAATTTCGTTGA
jgi|Sepmu1|104290|fgenesh1_pg.1_#_589	378	126	11.27	1	hypothetical protein SEPMUDRAFT_104206 [Sphaerulina musiva SO2202]	4e-56	1	EMF16879.1	Yes		ATGGCTGACCTCACGAGCACTGACGACGGTACCTACACTGATACACACTGCCCAGTGGTGGGCGCAGTGGTCGACTTCGTACCATTTCTGACATCTCATGAAACACACGAGCGCTGCTCCAGCAGTCCTGCCACCCACCCGCTGAGCGTCCAGGTCACGCGCACGTCTGACTGCAGCGTGGATAAAACTATGGCCGCTGCGACCCCTGCGCAGCCCATGCGGAACGCGCAGCCTCGCCAGCCTCGTCCATCATCATCATCATCATCATCAGCCTCCTCTGCCTCTGCCAGTTTGCCAGTCTCCCAGTCTGCCCCTGAACAAGATCTGGCGAGGGATCGCTTCGATCCAGCAGTGAATGCGCATCCATCCATAGAATAG
jgi|Sepmu1|105183|fgenesh1_pg.1_#_1482	387	129	11.01	1	hypothetical protein SEPMUDRAFT_105099 [Sphaerulina musiva SO2202]	8e-77	1	EMF17921.1	No		ATGGTCACATTATATCTAACTTGGCTTTGGTTGCTCAACCTGCTTCTCTTACAAGTTTTTGCAGCGAGGGACTGCTCCATCGGGGGTGTTCATTTCTACACTGAGCTGAACTGTAGACCCGCATCCCAAGCGTCGGCTATTGGTATCAGCGGACAATTCGACCCCGAATTAAAAAAATGCAGACTAGGCTCCGAATTTGGGTACATTGCGAGCATATCTAAAGATCCTCCCGACATGTGCGTCGACATACGAGTGTTCAACAATGAACACTGCAACGGTACACAAGTTGGTGGCATGTCGGTATCTCAAACTGGGTGCGTAACTCAGGATCTTGGTGTGCAAGATGGGCACTGGTACCAAATATGGGCCGCTCTTTCGCCGCCCTAA
jgi|Sepmu1|152477|estExt_fgenesh1_kg.C_130130	411	137	10.37	1	hypothetical protein SEPMUDRAFT_152393 [Sphaerulina musiva SO2202]	4e-80	1	EMF08111.1	Yes		ATGCCTTGCAGCCTTCTGGACCCTTCTGGAAAACTCATAGAACTAACTAGGAGGTACCTCATCAACCCGCACACTAACCCCAGCAATCAACACTCGTACACATACTCAGCAGCAGGCCGTGGTCAGATTCTGCTTCGACCACATCGCCGCTCCCGAACTTCAGCTTCACGAGTCCCTCGCAGCCCACCGCACGCTTGTCGACTTCAACGCGATGACCCGCTCTCCCACGGCGAACCGCTTCTCGCACTTGGTCACCTGCAACTTCGACTTCGACATGGAACAATCTGTCAAACCAGAGCCAGTTGTATATGGCAGCTTGTGCTGAGGTTTCTGCGCATGATTGATTGCATCTGGAGCATATCCTACAATCCCGAATGGAGGACTGAATCGGAACTCGGT…
jgi|Sepmu1|111472|fgenesh1_pg.11_#_210	414	138	10.29	1	hypothetical protein SEPMUDRAFT_111388 [Sphaerulina musiva SO2202]	6e-84	1	EMF08903.1	Yes		ATGTTCACCCTCACCACCCTCCTCGCCGCCTCCGGCTTCCTCCTCTCAACCTCCCACGCCCTCGAATTCCCCGACTCGAGCTGCGCAATCTGTCCCCCCGACAATCAAACTCTTACCGCTTGCGGCCAACGTTTCGGCAGCTGCTACGATTTCTGCGCCGAATCTCGCAAAGAATTCCCCGTACCAGAATGCAACGGCGTCTCGGACGAAGTGTTAATTTGCGAATACTTCAAGAGTGATTGTGGAGAATTATACGGTGGTTGTTATAGTAATAAAGGTCCGATTCCTGGTTGGGCGGTTCCCACTTGTCCTCCTGAGTCGGAGCCATCGAAGCCAGAGCCACAAACTGCACCGAAGCAGGATCCGACGTGTCAGATTTGTGTGGATAATATTAATGAT…
jgi|Sepmu1|126509|fgenesh1_kg.6_#_335_#_isotig09403	423	141	10.07	1	hypothetical protein SEPMUDRAFT_126425 [Sphaerulina musiva SO2202]	3e-79	1	EMF12086.1	Yes		ATGCTGCTTTTCCAGGTCAGCTTCTCCGCACATACCGTCATCGGCACCGTCCTGTTCGCATTCGCATGGCTGCAACCATTCCTTGGAGTGGCACACCACTACATCCTCCTCAGCACCAACAAGCGCACCTTGATGTCAGCGATGCACATCCTCTTTGGCAGGATCTTGATCATTTTGGGGATGATTAATGGAGGACTCGGTCTTGCACTGGCGGAGCAAAGCACCCGAGCCGAGAACATCATCTATGGCACGCTGGTTGGTATCATATGGGTGGCATACACCCTCGTCACTCTAGGGTATGAGGTCAAGCGAGACAATCAAGCGCAATGGGCTCTTAAAAGGGCCGGGAGTACAGATGACAGCGAGCGTTCAACCAGTATCAAGCAGGTCTCTGGCGAG…
jgi|Sepmu1|48810|e_gw1.8.690.1	876	292	9.73	2	NAD(P)-binding protein [Sphaerulina musiva SO2202]	0	1	EMF10375.1	Yes		ATGACAACTTACTCGATTGACCCAGCCGAACTCAAGGCTCTCCATGGAAAGACTATCCTGATTACGGGAGCAGCAACAGGCATTGGCGAAGCCGCGTTCAAGTTGGCCATTGAGAATGGAGCCAACATTGTAGTTGGAGACTGGAACGAGGAGGGCGCATCCAAACTCGTCGAGCCATACGAAGGGCGAGCGATTTTCAAAAAATGCGATGTCTCCAAGTGGGACGATGTCCTGGAACTGTTCCAGGAGGCCTTTCTCCGCTTTGGAACAATCCACAGTGTACTGTCCAATGCCGGCATTAATGGCAATGAAAGCCTTCTCGACGAAGACATCGATGAGCAGAGTGGAAAATTGCTACCACCAAACCTGAAATCTCTCGATGTCAATTTGCTCGGTCAA…
jgi|Sepmu1|149837|estExt_fgenesh1_kg.C_6_t10214	450	150	9.47	1	hypothetical protein SEPMUDRAFT_149753 [Sphaerulina musiva SO2202]	9e-87	1	EMF11915.1	Yes		ATGCAATTCACCACCACCGTCCTCGCCTTCCTGGCCGCCGCCAGCACTTCTCTGGCAACCCCCGTCCCCGAGCCAGCAGTCGGCGTCAGCATGATGGCCGCCGCCGGCACCACCTGGACGATCCAGAACTTCAAGCGCACCTGCACTTCCGACGCCAAGTCCTGCAATTACAGCTTTGGCATCAACACCAATGATGGATCCGCTGCCACCAAGTGCTCTTACCAGGTCACTGGCAACCCGGCTGCTCGTGCTTCGTACAACTCGGTGGCGTGCGGAAACTTCCGTATTGGAAGCACCTGGTCCAACCAGTTTGGTGCGGGACAGGAGTTTCAGACGTTGAGTGTTGTGAGGAATGGACAGATCATCTACCCTGCTTACAAGGACAGCCAGATTGTCAAT…
jgi|Sepmu1|111579|fgenesh1_pg.11_#_317	465	155	9.16	1	hypothetical protein SEPMUDRAFT_111495 [Sphaerulina musiva SO2202]	7e-100	1	EMF09019.1	No		ATGTGCAGCTGTTCGGGAACATCGCTGATCGAGGTTATATCGCAGCATTTCCGATCGAAGAAGCACTATAGTGCCGAGAGAAGAAGAATCCAAGTTCGGAAGCACGGTGCCGAGCCGAACGACCATTTAATATCCCAAGAAACCGTTAAGGCAGACAGTCGAAATTCCAGTTCTGGCCCCTCGATCTGCCCATATACCGATCTTCAGAAGAAGAAGAAGATTGAAGAAAAGAAATACGTGTCGGTTTCAGACTGTCTTCTTGGCCCGCCTTATTTAGGCACATATACCGGTTTTGCTTTTTATTCTGGGTCGAACCATAACCGTGCTTCTATCTGTTGCGTCAGAAGAATCTCGCTTGTTCTCAAGGCCGAGAGCCGTCTCGGCACTGGTCATGTACAT…
jgi|Sepmu1|17278|gw1.10.508.1	477	159	8.93	1	RNase_P_Rpp14-domain-containing protein [Sphaerulina musiva SO2202]	2e-64	1	EMF09720.1	Yes		ATGGTCCGAATCAAGCACCGCTACCTCCTCCTCCACATCCTCCACCCCAACCCAACAACATCCACCACCAACAAAACCACCAACTCCTCCAAAGAACAAGCACCCCCCATCCCCTGGGGCCCTCTCACCTTCCACCGTCCCACGCCCGACAAACTTCTCACCCCACCCCTCCTCCTCAAACTCATCAAAGACTCCCTCAGCACACTCTTCGGCGAGCTCGCGTCCGGTCAAATTGCCTCTTCATTACAAATCAAATACTGCAGCGCAGCGACATCTACTGCGATTGTGAGAGTTGCGAGAGCGAATTATCGAATGGTGTGGGCTGCTTTGAGTTTTGTGACGAGACTTTCTCCTCTTCCTCCCTTGTCGGTGACGAAGCCGCCGGGAGGGATGATGGAG…
jgi|Sepmu1|103789|fgenesh1_pg.1_#_88	489	163	8.71	1	hypothetical protein SEPMUDRAFT_103705 [Sphaerulina musiva SO2202]	3e-112	1	EMF16308.1	Yes		ATGCTCCTTAGTCTTTTCATTACCATTACTCTCGCCTGCTTCAGCAACGCCCAAGCATGCGGTAGCATTACTTGCGGTGCAAATGAAGAACGCGTAGAGATTGGCGGAATGCTCGCGTTCGACGATCTACCAGGCCTCCCTATACGACCAGGCACAAATGTGGTTGTAGGCTGGCCACGTCAAGGACGGCGTGGTTTAACGATAGCCTACGGCAATCCGACCGGCGTCACAATAGGAATTACTATCAACAGTATACTCCGAGATACTGGTGTTTCATTTACGGCTACACCCGCAATCGGCTACACAGAGATTACTCTCGATGCCGATCCGCGCCATTATTTCGGACATCCAGTGGAGATTCTTATTACCTACATCCCTGACTTCCCTCCTGCAGAAAAC…
jgi|Sepmu1|125117|fgenesh1_kg.4_#_135_#_isotig09006	512	170.667	8.32	1	hypothetical protein SEPMUDRAFT_125033 [Sphaerulina musiva SO2202]	1e-90	1	EMF13180.1	Yes		ATGACTCCGGATCTTATCTCGTCGCCACCACAACCTGGCGCTGCAGAGCGTGCATTTCACGAAGTCGAGACTATGCTCAACATACGGGAGCAGCTGAAGATGGATAGCCCGATCAAAATGCCCCAGCGGAGACGTCACTCTAGTACAAGCACAGTACGAGATGATCACACTATTGTCTCTCCAGAGAGCGCACGTTCCGAACTCTCTACTGAGGGATTATTCGCGATCCCGCTCAAGCGTGCGCAACGTAGCGACGGCGGCGGCCCTTCCCAATCTTCACCTAGGGGGCAGACCTCACTTGAGAAAACGTCGACCAAGCAGGCTCCGCCCGAGACTCCTTCCACTGTTCGTTCATCACCAATGGCACACCACCCCAGCGCCATGCCATCCCCATTGCGC…
jgi|Sepmu1|110730|fgenesh1_pg.9_#_445	513	171	8.31	1	hypothetical protein SEPMUDRAFT_110646 [Sphaerulina musiva SO2202]	6e-96	1	EMF10269.1	Yes		ATGGCGCCTGCTACAAAGTCGAAAAAGCCAGTGGCAGCAGCGGCAGCAGCAACAGAATCGATCATCAGCAGCCAGAGCGCGCACGGCGAATCTGACGTTGAAACGCCTCAATCGCAGTCACAGCAGATTGATACCGAAATGTTGAAGCTCGCCATCAAGAAGTCCAAAGAGCAGTCCACAACGCTCAAAGCCAAGCGCGAAAAAGAAATCGAGCGCAAACACAAACAGCGTCTCAGCAAGCTCCAGAAGAAAATCGACGAAGCCCACAAACAGCAACAAGACACAGCAGCGGTAACTAAACGTGTTCCAACCACAGAACAACCAGACGCGAAATCCACCAACCCAAACTCCACCGTCTCAAGACCCTTCTCGCCCGAAGACGAGACCTCCAAAACCAAT…
jgi|Sepmu1|133535|estExt_Genemark1.C_5_t10407	513	171	8.31	1	hypothetical protein SEPMUDRAFT_133451 [Sphaerulina musiva SO2202]	3e-123	1	EMF12807.1	No		ATGGGTTTCGATGAAGCAGCTTTCGACCGGGATATCAAGGATGTCCACTTGATTTACGACTACGATGCCCAGAACGTGAAGACGGGCGAGCCAGAGAAGTGGAAGTATGAGATGTGGTTCTACAGCAAGACCCGCATCGTCTACGCCATCCACGGCGGCCCCATGGCCGGCCGCAAAAACTTCCAAACCGCCGAGTACCAATGCATCCGGCCCGGAGAACTCTGGCAGTGCAACTGGCTCGAAGAGACGGGCACCATCTGCAGTATGGTGTACGATATCAAACAAGGACGTATTACCACTCTCTTGGGCTTCTCCAAGGGCCATTGGGAGAAGGCGGAAGAGGCGCATGGCGATAAGCGCAATCCCAAGGACTTGGAAAGATGGCGCGGATTGGCGAAG…
jgi|Sepmu1|150466|estExt_fgenesh1_kg.C_70382	516	172	8.26	1	hypothetical protein SEPMUDRAFT_150382 [Sphaerulina musiva SO2202]	3e-113	1	EMF11447.1	Yes		ATGCCGCGAGCATTGAACTCATATACGACGGCGGACCGTTGTCTGGGTACCGACTCGGCGGAAACGCTCCGATATGCACCATCCACAGTCCACTCCAGGTACCCATACCGCCACCCATGCCCATGCTCCTGCTCCTGCGCGGATGGCGACTGCCCCTACCATGCTGGATGTCATGCTGAAACACCAGATCTTCGGACGTGGTATCTATTCAGGAAGTTGCACTGCTGCCATGGAGCCTGGCAAGATGCAAGAATTCCCGAGGACGCTTCTTGCTTGTGCCACAGTCGCCGCCCAGGCTCGTTCGCGGGTGCGAGTGCGTGTGCGGCGGACCCGCTGCCCTGTTTGACATGGAAGCATGTACCAGGTCGGCTACGCACTCGGGATGTGGGAGCGCAGTCG…
jgi|Sepmu1|152862|estExt_fgenesh1_pg.C_1_t10343	591	197	7.21	1	hypothetical protein SEPMUDRAFT_152778 [Sphaerulina musiva SO2202]	4e-143	1	EMF16596.1	Yes		ATGTCGAACGCCATAGAAATCGCACCACGGACGGGCGTTGCCTTCACGCTCAACAAAGGACAACGATTGACCGTCATTGATCCCAAAGGCGTCCAGGTATCTGACCTTGTCGCATTCAACCGCCACGACCCCCATGAGGTGATTTCCAACGGCAGAACTCTGGACTACGCGAGCCGGATCTACCTCACCACGGGCGATCCCATATACTCGAACCGCAGCAACATCATGCTCGAGATTGTAGAGGACACGTGTGGACGACATGACTTCCTTTTGACACCTTGCTCCAAGGACACTTTCCGTATCATCTATGGCGACAAGGAACCACATCAAGGGTGCTTCGGCAACATTGCCAATGCCATCAAGCAGTATGGCATATCGGAAGACCAAATTCCTTGCGCA…
jgi|Sepmu1|144156|fgenesh1_pm.10_#_39	642	214	6.64	1	hypothetical protein SEPMUDRAFT_144072 [Sphaerulina musiva SO2202]	5e-159	1	EMF09214.1	Yes		ATGAATGCCACCTTATTGCCCTCTCCCACCGACCAGATCTTCCGAGACGACCCTAGTCCTGAGGTAGATCGTGCTTGGAGACGTATTTCCAACGAACAGCCCATCGCTCTCAGTAAAGAAGAAGTCATTGCTCTAGGAAAAGATCCTTCCGAAGCCGTCCAATATCCCGAATCGTTTGGTTTAGGAGAATCCTACGCGGGAAGAATCGACGTCTTTCATCAAATCCACTGTCTTGACGCCCTCCGAAGAGAAGCCCACTGGAACTACTACTACGCATCTAAATACCCCGACCTCGAACACTCCACCAAACTCCACCAAGTCCATCTCTCACACTGCATCTACTATCTCCTCCAAAACATCATGTGTCAAGCTTCCGTCGACGTTTACACGCACGTCTGG…
jgi|Sepmu1|119646|gm1.7301_g	645	215	6.61	1	hypothetical protein SEPMUDRAFT_119562 [Sphaerulina musiva SO2202]	1e-122	1	EMF09821.1	Yes		ATGGCAACAACCACCAGATCTTTTCCGCCCTCCACCACTACTCAACACAATGTCGACCCATGGCAAGCAGGGCGAGGTCAAAGACGAGTCTACCCACCGTCGCGATTCTCACGGTTCGACGAGACCTCATCTGCGGCGCGAAGGATACATCAGACGTCTTCTGTACCTAAGTCAACCCACCGTCACGACTTCTCGGGGAGCTCGCCGTCCGTCCCCGTTCTTCGCTTGAAAACGGCTCAGGAGCCTCGCGCGCCCGATGCACAGCCTCCCACGAGGACCATTCACCATCAAAAAAGTCATCCTCTCCGCCAGCTCATCTCAAGCCGGTCACGACCACCATCGCATCCAGCTGTCGCCAGTCAGGTTCGCCCTCAGAATCTGGTCCACTTCGCCTCGCTC…
jgi|Sepmu1|119651|gm1.7306_g	645	215	6.61	1	hypothetical protein SEPMUDRAFT_119567 [Sphaerulina musiva SO2202]	8e-78	1	EMF09826.1	Yes		ATGTCATACACCACGCCGCCGAAGAAAAAGAGTCAAGACTCGCCAAACTCAGCTCGGCGCAGTGCTGCTCCGAACGAGACGGCCAGATATGTCGAAATGTTCGCTCCAAATGGCGACATAATTCGAGTTTTGGAAAGTGACAGAGCGGATGTCGAGGAAGCGATCCAAGCTATGCAAGGCAGAGTACTTTCTACCAACGCAACATCAGCTCCAGAGAGGGAACTAGGACCGGAGAATCCGTTCGAGAATTCCAATGCCCCAGGGGGCGTGGGAATGACGGTTCACATACCACCAGGACTGAGGTACTTGCAAGTTTTTATGGATGCTCCAAAGTCGCCGGAAAGTCCTCGTAGAGAGCGACCGGTGGCCACGCAAGTTGCTCCAGGCGCGCATGCAGCT…
jgi|Sepmu1|70120|estExt_Genewise1Plus.C_8_t20324	651	217	6.55	1	hypothetical protein SEPMUDRAFT_70036 [Sphaerulina musiva SO2202]	2e-142	1	EMF10680.1	Yes		ATGTCCTCCCCCACCCCCAAACCCAAAAAATTCACCCTCCACTTCCTCCAAGCCTCCCGCAGCATCCGAACCGCCTGGCACCTCGAAATTCTCCAGATTCCATATGAAGTGAAATTTTCTCCTCGGACGGGAAATAATGGTCCTGCACCGTTGGAATTTAAAGCAGCGGCGGGAGGGTTGGGGAAGTTTCCGACATATCTCTCCGACACCTTCGACCCCCAAAACACCCTCCATCTCCTCCCTCCCCCCGGCTCACCACTCCGCTACAAAACTCTCCAATGGATCCACGCCTCCGAAGCCACTTTTTTGCTGCATGCTCTCGCATGTTTATACGTCCAATGGCATCAACACGATGGAGATGTCCAAAAGACTCTACAAGGACTCAGTGGGAATGTGGTG…
jgi|Sepmu1|50352|e_gw1.9.136.1	654	218	6.52	1	hypothetical protein SEPMUDRAFT_50268 [Sphaerulina musiva SO2202]	2e-130	1	EMF09844.1	Yes		ATGATCGGATTCAAAGTCTTCTCCCTCCTGGGCCTGGCGCTCGGCGTCGCCGCCCAAGGATCATTCGGTGCCTCAGAAAACTCGGCCAAGATCCTCTCACTTTTGGTCGAAGCAGACAAGGTGACTGTCAAGTCCGGTCAAGCTGCAGCAGCCTATACTCCCAACAACCAACGCGCGACCAAAAACCTCGAGAACTTGAACGCTCAACTTCTCCAATCGTGGCAAGCTGTCACCACCGCCGCACAGTCCAGCCAAGGATTCTACACCGCGAGCGGAGCCCAAGCCATCGTCGACTTTCTCAACAAACGCCTGGGTCCGGACACAACAGCTGCCGATCTCATTTACACCAACCAGCGCGATACTTTTGTCAAGGGGGGATTCATCGATTACATCAATCCT…
jgi|Sepmu1|159286|estExt_fgenesh1_pg.C_120015	666	222	6.4	1	glutathione S-transferase [Sphaerulina musiva SO2202]	5e-161	1	EMF08261.1	Yes		ATGGCCGGAATCACTTTGATCTCAGCGACACCATCGCCCTTCGCGCGCATGAACCGAATAGCCTTGATGGAGAAGGGCATTCCTTTCAACATTCGCAACGAGATTCCATGGCATGTGAACGAGACGGAAACGCCCAAGTACAATCCCCTGGAGAAGCTGCCCATCCTCCTCTTTGACGATGGCCGAGACCCGGTGTACGATAGTGCTCATATTCAGGAGTACATTGTCCAGAAGTATGCAGACAAAGCGCCCTCACTCCTGACTGGCGACCTGGATACCGACCTGAAAGCTCGACAAATCCTGACGCTTTCCGAAGGCATCCTGGATGCCTTTGTGCTGGCTGCCTTTGAGGGCATGCGGGATCAATCCAAGCAGTCCGAGTTGTGGCTCGCCCGACAG…
jgi|Sepmu1|160919|estExt_fgenesh1_pm.C_1_t30270	666	222	6.4	1	hypothetical protein SEPMUDRAFT_160835 [Sphaerulina musiva SO2202]	8e-122	1	EMF17608.1	Yes		ATGGCGACTCCCCCGACCGTTGTAGCTCCTGGCGAGCCCTCGTCAAGGCCTAGGAGCCGAAGGGCCGTCGCTCTGGAACACCGGAGACAGAACATCATGACTTTACGATACCGCTCGTCAACTTCCAGCCTGCGGGACACGGCCGCGAAGCAGCCAGAGCCTTCATCTACAGGAGAGACTGCTGTACGAGCGGGGAAGAGCAAGGAACGGAATACCGCAGCCAGACACCACAAGATCGCCCGTGCTAGCTATCGACTGCAAGACGTCGACATCGACAACTGGCTCAAGGAATCCATGCCCATACCGCCGGATTGGGAGTACGAAGCGCTGCCGCCGCCGCCGCCTGGTTCTGCAGCTGCCATGTTTGGAGACGATGGAAGAAAACACCAGCAGGGTTAT…
jgi|Sepmu1|106994|fgenesh1_pg.3_#_569	678	226	6.29	1	hypothetical protein SEPMUDRAFT_106910 [Sphaerulina musiva SO2202]	5e-120	1	EMF14618.1	No		ATGAAAAGCACCTTGGCCGCGTTGTGGCTCATTCCCGCCATCTTGTCTGTTGGCAGCTTTCCAGTGGAAAACTATTCCCTGGACTACTCACTGGAAGAGGAAAGCTTCTCAGTGGAACTGAGCAAGCGAACACATCCTGCTGCCCCTCCGCCCACACCCGCCGAATTCCATGCTCCACCGAATACGTGCCCGGCAGATCGACCGGTGTTCTGGGTCAACCAGAGATCCCCAGAAGTTACTCTCGACGTCGGTTCCCGCCGTCAAGGCCTCAGCGGATATTTCACAATCGTACTTGATCCCGTTACCCACCACGCAAGAACAGCAGGGGTCGAGTTCTTCGGTGATGGCGTACACATATCGCCATCTTATACTGTCCGCGCTCGCACGGTGCCACCTCCC…
jgi|Sepmu1|148640|estExt_fgenesh1_kg.C_4_t10137	693	231	6.15	1	hypothetical protein SEPMUDRAFT_148556 [Sphaerulina musiva SO2202]	1e-120	1	EMF13184.1	Yes		ATGTCGGATTCCAACCAAAAGTCGTACCTTCGTGACGGAAGCGGTCCTCGTGCGGTCGACAGCGGCAAGGGTCGCAGTAGCAGCCGCAGAGACGAAGAGAGGCAACGTTCGAAACACAGCGCATCCAGACGCCCATCCGATTCCAAGTCGAGCCACCGTCGGGACGCTTCGTTTGCATCATCCAAACCAGAAGCCCCAACATTCGAGCTCGATGTCATTGGCCAACCTTCACGTGCAATCGTCTTTGGCCAAACCGTCGAGACATCCATCATGGTCAGCCTGAAATGTCACTCACCCGAAATGGTCGCCCGATATCAAGATATGGACACCTCGCGGTTCATGGGCGTCGTCTCCTTAGTCTCGGAAGCACGCAACGGCGAACGTGCGTCCGTTGAATGC…
jgi|Sepmu1|112876|gm1.531_g	726	242	5.87	1	hypothetical protein SEPMUDRAFT_112792 [Sphaerulina musiva SO2202]	4e-153	1	EMF16762.1	Yes		ATGTCCCCCCCACCCTGGCCCATCAAAAAATACTCTCCTCGCCACTCCACCTGGCCCTACACACCCCAAGACTTCCATCGACAAGATGCTTCCCCAGACACACAATTTTACCATCAACCCCGCTTCGTCACGCACATTGACGATGCGGCAATTGCGGATTTACGAGAATATTATCGGAGCGTACTTCTTCCTTGTTGTACTGCAGATGGCGGTGGTGGTCGTATTTTGGATTTTTGTAGTAGTTGGATTAGTCATTATCCGGGGGAAATTGAGGACATGGTGAAAGATGGAGAGGAGGGAAAAGGATGGAAGATTACAGGTTTAGGAATGAATTACCAAGAATTAGAGGCGAATCCCATTTTGAACAATGGAAGAATTTGCTGGGATTTGAACGTGGAG…
jgi|Sepmu1|165883|estExt_fgenesh1_pm.C_90300	756	252	5.64	1	hypothetical protein SEPMUDRAFT_165799 [Sphaerulina musiva SO2202]	0	1	EMF10117.1	Yes		ATGGCTGTTCTATTCCCTCTTAATGCTTCTTACCAATACGGCGTCCTTCTTAACAGGCAAATACTGGCCATCAACTCCGCTTCAGCACTTACAAGCACTCACGACTTGGTCCTGAACGCGACGACCTGGAGTAGTAATCCAAGCCTTTGGCGAGCCGATCCCAGTGTCGAGGGAGACAAACTCTGGAGTCAAAATTGGGATACGCACCCGATTCTGATTCCCATGAAGGACATGCCCAAACTCGGCCAAGATCCCTCATACGTCGCTCCCTGGCTCGACGACCCCAGCCTCGCCATGGTGGGCTCCCAAGCACATCATCTGCTCCACTGTCTCGACGTGCTCCGCAAAGCAGTCTGGACAGATCATTACTGGCCCAACGGCAACTTGAACCCGGGCCAT…
jgi|Sepmu1|8820|gw1.1.287.1	807	269	5.28	1	hypothetical protein SEPMUDRAFT_8736 [Sphaerulina musiva SO2202]	4e-178	1	EMF16393.1	Yes		ACCCTCGTCGTCGCCACGACTTCCAAAGACAACATTTCCTGGACCACGCATCTCTCCATCCCCAACCTCCGTGTAATTCGCTACATCAGCGACTCCTCCACGGCACCCTATCATCCCGCAATCCCTTACAAAGGCCGCGAAGCACTCATTTATCTGACGTATCTTCACGATTACTATCATTCTCTCTCCGATATTACCATTTTTACTCATGCTTCCCCGGATCCTTGGCACATTGATTCGACTTTATTACATTCTCTCCCATTTGCTTTGACGCATTTGGATCTTTCCAAGATTTTTTCTCCTTCTTCTCCTTCCTCTTCCTCTTTTGGTTTTCCAGGCGACGGACAACGCGAATATTTTAATTTACGAACCAGTTGGAAATTTGGATGTCCCGATTGG…
jgi|Sepmu1|140160|fgenesh1_pm.3_#_281	915	305	4.66	1	NAD(P)-binding protein [Sphaerulina musiva SO2202]	5e-164	1	EMF14292.1	Yes		ATGTCACCATCCAACTGGGGAACCCAACCCATCCAATCCGCCTTCCGCACCCACCACTCCCACCCGCCACCAACTCTCCACCCCACCCTCACACGCCTCCCGCACCCTTTCATCGTCTGCATAATCGGCGCCTCAGGCAAAATCGGCTCCTCAATCGCCCTCTCATACACGCAAGCCGGCGCCTCGGCTCTGATCCTCGCCTCGCGTCGAATTCCCCATTTGGAGAATTTGGCCCAAAAATGTCATGCAGAGAATTCGGCTCTGGAGATGGAAATTTGGGATTGTGATGTTACTTGTTCGAAATCTGTCGAGGGGCTCGCGGAGAGAATTCGGAGGCGCTGGGGAAGGTTGGATGTTGTGGTTCTGGTTTCGGGCGTTTCGGGCTTGATCAGGACCAAG…
jgi|Sepmu1|107202|fgenesh1_pg.3_#_777	1011	337	4.22	1	hypothetical protein SEPMUDRAFT_107118 [Sphaerulina musiva SO2202]	0	1	EMF14855.1	No		ATGCACAGTCAGATTCCGGATAGAAAGGGCAAAGAAGTAGCGATTGCGACACAAGTCAAGGAGGTATACAGATCGGATGTTGGACGTGGGTTCATGAGATTTGCGGTTGTCTTGGATACAACGGGGGTGGTATCTTCTGTCGAATCAGGGCTAGACGTGTTGTATGTTTGGAGGGCTGGCGACGTCGAGCACTGGCATCTAGAGGTCAAGGCCGCAGACGAGATGAGAGCGGCTCCGGAGTACTCGGCATGCACGGGAGCAGTTGTCGCTTGCATCAGACATACTGCCTCTATCGGTATGTTTCAATCCGCATCCAAAGTTCCTCGCTATAGAGATCAAGTGCGCGGTAACGGAACGAAGGACTCCAACGGGAACATCGATGACCTGTCTACGCGAGGC…
jgi|Sepmu1|152562|estExt_fgenesh1_kg.C_160001	1029	343	4.14	1	hypothetical protein SEPMUDRAFT_152478 [Sphaerulina musiva SO2202]	2e-150	1	EMF07917.1	Yes		ATGCCTCCAACACCTGCGACGGAATGGTACGAGAAGATGGTGGAGCAAGGAACAATGCCTCTGGGAATGGCATGCTGGGAGGCGGATGAGTATGGACAGTATACTATCCATTCCATCGAGCGTTGGTGCTGCGCGAAGAATATTCCTCCCTTGGAACAAACGGATGAAGAAGTAGAGAGCTGGAGCCCACTTTGTGGAATGAAATTCGGCGCCGCAGGGGCACTACGGGCTCATTGCATCAAGAAACACGATCGCCCTGGATACACTGTTAGCGCTGGAAGGCAGGGGGCATACAGTGACGCCAAAAAAGCAGCGGCAGAAGAGTATTTCGCGGCTATGTTCCAGAGACATAAGGAGGCGAAGGAGGCGAAGGGGGAAGGATCAAAAAACAAGGGGAGC…
jgi|Sepmu1|10270|gw1.8.205.1	1038	346	4.11	1	hypothetical protein SEPMUDRAFT_10186 [Sphaerulina musiva SO2202]	0	1	EMF10838.1	Yes		ATGGGTATTGAAGCACTCCCACAAGCTACAGTGAGAGTGCTGGGAGCATCACAAGTCCTCACTGATCCTGCTGCTGTTGTCAAAGAACTGCTCGATAATGCATACGATGCCAATGCGACCTCAATTGCTGTGGAAATACATAACAATACCATCGATGTGATTCAAGTCCGCGACAATGGGCACGGCGTTGCACCTCAGGATCGACCATTGATAGCGAGGCGTTACTGCACCTCGAAAATATCTCATGATAGCGAGCTCAAAGATATTGGCGGCTCCTCACTCGGCTTCCGTGGAGAAGCGCTTGCGAGCGCTGCCGAGCTGAGTGGATCACTTACCATCAGTACTAGAATCGAAGGGGAGCAAGTGGCGGCGGCGCTCAAGATCAGCCAGAATGGCGAA…
jgi|Sepmu1|159600|estExt_fgenesh1_pg.C_130020	1038	346	4.11	1	NADP-dependent alcohol dehydrogenase [Sphaerulina musiva SO2202]	0	1	EMF07945.1	Yes		ATGGATCCCACCGAACACAAACTGACCACATTCTGCTTCGACCCCTCCACCCAGACCTTCACGGAGAAGAGTGTCATCAAGAGCCTGGGCCACAATGACATTCTCGTCAAAACGACGCATTCCGGAATCTGCTTCACCGACGTGCACGCCAAAGACAAGCAATGCGGCTTAGGTCACGAAGGCATCGGCCTCGTCGCCAAGACGGGTTCCGCAGTCCGGCATCTGCAACCCGGCGATCGAGTCGGGTGGGGATGGCTACATAGTTCGTGCGGCCACTGTTCAACCTGTGTCACTGGATATCGACAATATTGCAGCGCAGCTCGAGGATTTGCTTTTTCGGATCTGGATCAGGGCGCATTCAGCGATTACAGAATTCTCGATGCGGCGTTTGCATATCCC…
jgi|Sepmu1|120390|gm1.8045_g	1119	373	3.81	1	alpha/beta-hydrolase [Sphaerulina musiva SO2202]	0	1	EMF09451.1	No		ATGCTCCTTCCGGGTCGTCTGGGAAACTCTCAATCGAGCCTCGCCACCGATCCGAGAACTCATCGTGGACTCCTGAAAGGCCTAGAAGCGTATGAAATGCAGTACAATACTTTTCTGACCGCGAACATCACTCCAGATGCTTCTCTAGCAGAAATAATTGCTTTCGCCCATGAGAGCGAAAAGGCACTCGAGAGCATGATACATGGAATGGACTTTGGCGTACTACATCCTTCGCAACAAAGTCCAATCACCGTGACACAAGTCTTCATTCCTGGCGTCAACGAGAACCAAATTCAACTATCCATATATCGCCCCGCCCATGAAAACTCTCAGGAGGAGCTACCCGCCGTCTTGTATTTTCACGGAGGTGGCATGGTCATGTTATCCACGCAAAATCGT…
jgi|Sepmu1|115403|gm1.3058_g	1533	511	2.78	1	cytochrome P450 [Sphaerulina musiva SO2202]	0	1	EMF14026.1	Yes		ATGGCACCCCAGGCTCTTCTCATGAGCGAACGCTTCTCCTTCTTCTTTTCCGGGATCACTTTAGGCCCAGTATTGGGTTTGCTCACGTTGCCATTTCTAGCCCTGTACTGGTTTTTGAAGAAACCAAAGGGCTTCGATGTTGATGTTCCGCTCTTGACGAATGAGTCTGAGGACTTTATGGAAATTCTGCAAGAGGGGTATACCAAGCATCCTCGAAGCTTGTTCAAAATCCCGACTTCGAACAAGCCCATGGTAATTGTACCGACAAACATGCTGGACGACCTCAAAGCCTACCCCGAGGAAGCCATCAGTTTCAGAAAAGAAATGTCCGATCGTTTCTTGGGACGATATACATCCGTGGCATCCAACAGCGAGGCAATGATACAATCCGTAAAATCA…
jgi|Sepmu1|155536|estExt_fgenesh1_pg.C_3_t20256	1551	517	2.75	1	hypothetical protein SEPMUDRAFT_155452 [Sphaerulina musiva SO2202]	0	1	EMF14832.1	No		ATGAGATGGTATGACGAGCGTGGAAGCTCACCATGTAGGAGCATTACTGCATTTTCCCAAATTCCTCTATCTCCTCCTCCTCCTCCTCCTCCTCCTCCTCCTCCTACTCTCCAGAACCAGCTACTCCTCAAAAACAAACAAAAAAGCAACAAGAAAATGAGCAGCAACACAACAGAAGCCTCATATTTCCTCATACCGGCAACAAGTGGTCTCTGCATTCAACCACAAGACGGCAGTATCCAAACCTCAAACCTCAACGGAGAGCAAAAACAACAATGGTTCATCGAGCATCAAACCAATTCCGACGGAAAAATCGCCTTCAAAAACGCGTCAAGCGGTGAATACTTGCGCGCTACCAAAGGCAGAGTCACTGTCGGCGAAAAACATTTCTGGAGTATA…
jgi|Sepmu1|108075|fgenesh1_pg.5_#_102	1569	523	2.72	1	hypothetical protein SEPMUDRAFT_107991 [Sphaerulina musiva SO2202]	0	1	EMF12476.1	Yes		ATGGCGCTGCTCGGCGTGCCCCCGGCCGCAAACCACATCACACACACCTCAGCATTGTTGTACAGAACAGCTGATCTAGATGCGTGGAACAGAACAGAGAGGCGTCTCGGTCTACCCGATGCACCTGTCTGGCTTACAGCAACATTGTATACAGCCAGGTTTTCAGCCAAAGAACTGAGCGACCTCGTCTACGAGCGCTTCAACATCGTTCCGGAGGGCTATAAACACAAACAGCAGTGCGTGTATTGGCTCATGGAAGCGGACAAAGTCGATGGCAAAAGATGGACAGGTCCTTTCCGCTTTCTGGACCTGGCAGCGGAGATGCGCAACTGGATTTACACTCTTCTATTGAGCATGCCGAAAGCGACCAATGCAGTAGATTGGTTCACTACGCGCCGC…
jgi|Sepmu1|133432|estExt_Genemark1.C_5_t10273	1707	569	2.5	1	hypothetical protein SEPMUDRAFT_133348 [Sphaerulina musiva SO2202]	0	1	EMF12665.1	No		ATGAGACTTATACAGGTTCCCTCAGTCTTGTTGGCAGCTCTCACATTAAGCGTTCTGGCAAAAGATACAATTACCGCGCTTCCTTCCACGGGATCTGGTCCTGGCGATGGAAGCTCATGTTTGGCTGCGGTCAAATCGTGGAACGAAGGGTCTTCAGCCTGGGCGAAGAAGTATCAGGTCCTTTCAACGACAATTGAACCTATTGGTGGTGGTAAACAAGTGAAAACATACACAGTATATGAAAATGCGACGACCTTGTGCGATGGCCACCCACGAGTCACATACTCGCCGGCCAAATCAATTGGTGTTACTACAAAGACGTCGGGAGGTTCAATCACAGGGAAGACGACCATTGTGAACACATATGTGAGCCCTGCGTGGGAAAAACCATACCCTACT…
jgi|Sepmu1|115401|gm1.3056_g	1725	575	2.47	1	cytochrome P450 oxidoreductase [Sphaerulina musiva SO2202]	0	1	EMF14024.1	No		ATGGGTGGTAGCGTCGTTCAAGAGCTGTTACAGCAGATACTGTCCCATCCCATACTGGCCGTCAGCGCCGTCGCTGTGCTCTACTTGGCAGGCCTCGCGACTTATCGACTCTTCTTCCACCCACTGTCCAAATACCCTGGACCGAAGATCGCCGCCATCACAGTCTGGTACGAGTTCTACTACGATGCGATCCAGCGCGGGAAATACACATTCGAGATCCAGCGCATGCACGAGAAATATGGGCCAGTGGTACGAATCAGTCCCGAGGAAATCCATGTCAATGAGCCATCTTTCATTGATGAGCTGTACGCTGGAGGTGGCAAGCGAAGGGATAAATATCCCTACTACAGTGGCCAATTCGGCATTCCCGACAGCGTCTTTGGGACTCCAGGACATGAC…
jgi|Sepmu1|60012|estExt_Genewise1Plus.C_2_t20486	1776	592	2.4	1	alpha/beta-hydrolase [Sphaerulina musiva SO2202]	0	1	EMF15284.1	Yes		ATGGCATCCCTCCTCCTGGGAGCCTCCTCGCTCTTGGCCGTATTGACTGCTCCAGCCGCGAACGCGCAGTTCGTGACTCCTCCCACCGATCTTACAGATTCGAAAGGCTATTTGGACATTCCTGTACGATTCAAAGAAGTGCCAGAGGGCATCTGTGAGCTCACTCCAGGCGTCAAGAGTTATTCGGGCTATGTCGATGTGTTCGAAGACCAGCACGTCTTTTTTTGGTTCTTCGAAAGCCGGCAAAAAGATCCGGAAAATGCTCCTCTAACAGTGTGGATTAATGGTGGACCTGGCTCCTCCTCGATGATCGGGCTTTTTCAAGAACTGGGCCCATGTGGCGTGGATGCGAATGGGGATGTTTACAACAACCCCTACGCTTGGAACAATGCTTCAAAC…
jgi|Sepmu1|52625|e_gw1.11.195.1	1878	626	2.27	1	FAD/NAD(P)-binding domain-containing protein [Sphaerulina musiva SO2202]	0	1	EMF09142.1	Yes		ATGGAGCCATCCTCTGCAGCTCAGCAGAATGGACATGCCTCAGGAGACACCGAAGCGAAAGCAAATGGTACTACAGAAAAAGAAATCCATGAACAGATTCAAGCCGATGTCATCGTGATTGGAGCCGGTTTCTCTGGTATCACTGCCATGCACAGACTTCGCAAACACGGCTTGAGCGTGAAGTGCTTGGAGGCTGGAGGCGGCTTTGGAGGCGTATGGTATTGGAATCGATATCCTGGAGCGCGAGTGGATTCAGAAGCACCATTTTATCAAATGAATATTCCGGAAGTGTGGCAGACTTTTACCTTTCGAGAACGCTTTCCAGGCCACGAGGAGCTTCGAGAGTATTTTGCACATATTGATAAGATTTTGAATCTCTCACAAGATACGTACTTCAAT…
3-week post-inoculation	Gene length	Protein Length	Expression values (RPKM)	Total gene reads					Signal Peptides
Feature ID
jgi|Sepmu1|116379|gm1.4034_g	204	68	3817.72	301	hypothetical protein SEPMUDRAFT_116295 [Sphaerulina musiva SO2202]	5e-40	1	EMF13237.1	Yes	88 hyp	ATGAAATTCACCGCAGCAATCTTTGCCACTCTCTTGAGCTTGGCAACTGCCGTGTGGCAATGCGATCAGAAAGTATTCGCAGAAGGTGTCTGCGTTAACCGTGGCGTTCCGGGAGACGTTCAGCAGTGCTCAGCGTCGGCCAAATGTACGGCAAACAATAACTCTTGCGAACCACTCGGACCGGGCAAGGCAAAGTGCTCCTAA
jgi|Sepmu1|146667|estExt_fgenesh1_kg.C_1_t30152	549	183	1055.71	224	hypothetical protein SEPMUDRAFT_146583 [Sphaerulina musiva SO2202]	2e-128	1	EMF17606.1	Yes	22 other	ATGCAGCTCAACAACGCCCTCCTCATCACCCTCCTGCCCGCCCTGAGCGAGGCAGTTGGTTTCCTCCAGAAATCGGACCCATCGATGGCCTCACTTGCGCAGGTCGACGACCACGCCGGAAACGCCTCTGGAGCCAACAATTGCGGCCTGACGTCTTGGGACGACTATGGCAAATCCACCCCGTCCTCGCAACTCCCTCTCGTTGCGGATTGCCAAAAGATTATTGACCAAGAAGCGGTATTGGATTTTTCAAACCCTATTACCCATGGCAAGAGTGACCCGCAGATTCTCTACGCCCATGGAACCTGCGCCTTCGCGGCCGCTCTCGGTGATGGTGCGCCCAGCGGCTTGACTGCCTATGTTGGCAACGCAGATGTCAAGGACCTGGTCGGCGATTCG…
jgi|Sepmu1|121765|gm1.9420_g	213	71	692.41	57	hypothetical protein SEPMUDRAFT_121681 [Sphaerulina musiva SO2202]	5e-29	1	EMF08192.1	Yes		ATGCCTTCTTCCATCATGCTCAAGCTCCTCCTCTCCAGCCTGATCGCAGCAGTGTCCGCCCGACAAATTTGCGGAACTTGCTACAATGCGGGCAACAAGCCCATTTTTGCAGGCTCCGCTACAGGAGGAGAGTGGAAATGCGATGCGTATTGCGACCAGAACATGGTCAATGCTGCCAATGAAGTTTGCTGTGAGGGCATTTACACGGAGTGA
jgi|Sepmu1|120458|gm1.8113_g	381	127	604.41	89	hypothetical protein SEPMUDRAFT_120374 [Sphaerulina musiva SO2202]	2e-87	1	EMF09526.1	Yes		ATGGTTTCCTCCAAAATCTTTGCTCAACTCCTCTTCTCCAGCGTAGCCTTAGCAGGCAGCCTCGACCTCCGTCAAGCAGGAACCAAGTGCGACTCAGACGACGCGTGCAAAACTCCCTGCAGAACCCCCAACATCCAGGCGCAAGGCGTAAATGTCACTCCCAGCGAGAAAATTCAAGAAGAAGCCCGTAGACGATTCGGAGATGCGCATTGTGAGAATAAGCGATGTGCTTGTGCTCTCACGAGTGATGATCAAGCACAAGATTTCTGCAAATTTTGGATTGAGAATGCTCGCGAGGAGTTCAAAGGAGCTCGTTATGTGAATGGCGGAATTGATGCGGACAAGGGCACTGTCTACTGCGTGTACGCCACTGGAGGTTAG
jgi|Sepmu1|149959|estExt_fgenesh1_kg.C_6_t10348	510	170	344.99	68	hypothetical protein SEPMUDRAFT_149875 [Sphaerulina musiva SO2202]	8e-109	1	EMF12113.1	Yes		ATGCGTTTCACTTCAGTAACTGCCCTGGCGGCCTGCCTCTCCGTCGCCGCAGCAATTCCAGTGGCCGACCCCGAAGCCCAGAACGCTGGCAACGGCAACGTCCACACCAACAAATGCGGCATGACCCGTTTCAACGCCCAGTATGGCTTTGGAAAACCTCCAACCCTTCAGGATTGCATCACTATGATCACGAAGATCAGCTCAAGCCCACACCTTGTCGATCAACGAAAGCAAGTCGGACAATATGGGGACTGCGCCTTCATCGTTTCACCAACGAAGAAAGGTACACATGCAAAAATTGGAATGGATGATATCAAGGATATCACCAGGGACGTAACTAATGACTGGGCCAACAACAAGGACGGGCCGACGTCATACGAGGGTACCATCCAGATTGGC…
jgi|Sepmu1|148510|estExt_fgenesh1_kg.C_3_t20127	390	130	145.96	22	hypothetical protein SEPMUDRAFT_148426 [Sphaerulina musiva SO2202]	5e-86	1	EMF14848.1	Yes		ATGCAGTACTTCACCCTCGCCTCCTTCGTCGCTCTCGTCTCTCTGGCCACTGCCGACGACGGCCCAGGTCCTACCTTCACCATCTCTCCCTACGGAAACGGGGACACAGTCTGCAAGGCCTCCGCTCTCCTCGACCCTCCCGGGCAATTCATCGTTGGCCCAGGAGATGTCGGCACTAGTCGCCAGTTGCCCTTGGACACTTCCGCCGTTGGCTTCTTTTATGACCCCAACTCGTCGCCTGCTTACAAGATTGACTATTTCGTGAACCCCATGTGCAACGGTCTCCCTGACTACACTGAGTACCCAACAATTGGCGAATCAGGCTGCTCGGTTCCTGCCGGTGCGCCATGGACTTGTTTCCAGATCAACGCTTACCCACCTCCATCTTGA
jgi|Sepmu1|142421|fgenesh1_pm.6_#_471	1113	371	79.04	34	extracellular dioxygenase [Sphaerulina musiva SO2202]	0	1	EMF12172.1	Yes		ATGGCGCCAATCACTTCACTGCTGATGGGAGGTCTCCTCGCCGTCCAAACCGCTCTCGCTCATCCCGGCCACTCTGTCGCAGAAGAAGCTCTGGAGCGTCGCGAGTGGCTTCAAAACGCCAAACCAAGATCCGTGCAAGCCTGTGCCAGCGATCTTGCTCGTCGTGGCCAGCAAGAGCGAGCACTCGCTCGTCGGGCTGAGCTTGCTCAACACGTTCGTGCCAAGCGTGGTCTGAAGACTCTCGAGCGCCGAACGTTCAGAGACTACAACATCTCTCATGAGTCCCCTCTGGACGTGACCCTCGGGTCTGACGAGAGGCTTCTTTTCGCCGACAACTCGAGCTGCCTCCTCCAGCCAGAGGCAACCCAAGGTCCATACTACATCGATGGCGAGATCATT…
jgi|Sepmu1|150591|estExt_fgenesh1_kg.C_80021	462	154	78.41	14	hypothetical protein SEPMUDRAFT_150507 [Sphaerulina musiva SO2202]	9e-92	1	EMF10358.1	Yes		ATGAAGGTCATCATCGCAGCCGCCTCTCTCTTGGCCTCTACGGCCATGGCCATGCCAGCCCTCAGCCGCCGCACCGACCCAGTCAGCTACGCCATCGAAGACTTCACCTACAGCAAGGAAAACGGCGTAGACATCAGCTCCGTCACCTTCCGCATCCTCGCCACCAACGGCGGCACCCTCAACTCCTCCTGCGTCGCCTACGACCCCCCCACGGACGCCCCTACCGCCTTCGTGGCCGACACTGTTTACCCGTGCGGCAAGGACAGTGTCTTTAGCTGGAACTTCAAGCCCAAGTCGACCGAGCAGGTCAACCAGCTCTTCCTGTGGCAGAACGTTGGCCCAGAGTCGAGCTTTGGCGGCAACTCCCTTTTCGACGACCCGCCATGCCGTACCGGTGGT…
jgi|Sepmu1|113924|gm1.1579_g	744	248	76.51	22	hypothetical protein SEPMUDRAFT_113840 [Sphaerulina musiva SO2202]	2e-152	1	EMF17864.1	Yes		ATGCTACTCTACACGCGGAAAACGACAGATCGTTCCAGTACTACCTACTCCCTGCCGACACAAACCCATCACAAATTGACCGAGCTCTGTACTCCAATCACAGATCCAAGCGCGGATGCATACGCCGTCGCACAATTCGACGCCGCTGTGATAGGACGTCGTGTACCGATTACTCCTGACTCTGCTGTCAAGCGAGAAGATGGCAACGTCGGCGCCGCCTTGTACGCCACCTACAACGATGAAAATGTCTACGGGCACTCGAGCCCTTATATCAAGGAGGCCGGCGAGAAGGTCAAGCGAGAAGATGGCAACGTTGGCACCGCCTTGTACGCCGCCTACAACGATGAAAATGTCTACGGGCACTCGAGCCCTTATATCAAGGAGGCCGGCGAGAAGGTC…
jgi|Sepmu1|111347|fgenesh1_pg.11_#_85	570	190	72.63	16	hypothetical protein SEPMUDRAFT_111263 [Sphaerulina musiva SO2202]	6e-135	1	EMF08760.1	Yes		ATGAAGTTCCTCGCATTCACTTCTGCCATCACCATCGCCTCTCTGGTGGGTTGTTGTTCAGCTCTTATCGCGCCTCAAAAGCGAGCGACAAGCAAAGCTCTCGGCGAAATCTACGCATACGGCACCAATATCTCCGGTTCTCAAGTCTTTGTCGACAATGGAATCGCATACATTGGCGACTCAACAGCAATGGACGGCGCAATGAATGTTACCTTCGTACAAACCGGCACCGAAATCTCCGTCCACAAACATTACAGAAACGGCACCGATGCCGGCAGCGACGAATACCTCGCCATCGACACCACGGCGGGAGCTTCCAATCCCGTATTGATTGCCAATTCCGCAGCAGTTGCGGATGGATACACAACCGAGGGATTCAACCTCTACGGCATGCAGATT…
jgi|Sepmu1|109641|fgenesh1_pg.7_#_443	309	103	58.61	7	hypothetical protein SEPMUDRAFT_109557 [Sphaerulina musiva SO2202]	3e-69	1	EMF11492.1	Yes		ATGCTGTTTAGGAGCATCATCATCACCCTTGCATCAGTTGCTGGAATCGTCGAGGCCGCCAAATATAAGAGATGCAAATGCCACGACAGCAACACCGGCCTTCAAGTCGATTGGGCTACTGAAAAAGCCTGCAACGACTACAGGGATGATATCCCAGCCCGTGTCCGGTTCAGCTATTATGATAATCGCGCATGCATGCCAAACGAGTTGGATTATATCGACGGTGACACGATTAACAACGAACTCTTCACTCTCAAGTGTTACCGATATGGTGACACTTACGGTCAATATTGCTGGTTCAAGGCGTAG
jgi|Sepmu1|149837|estExt_fgenesh1_kg.C_6_t10214	450	150	57.5	10	hypothetical protein SEPMUDRAFT_149753 [Sphaerulina musiva SO2202]	9e-87	1	EMF11915.1	Yes		ATGCAATTCACCACCACCGTCCTCGCCTTCCTGGCCGCCGCCAGCACTTCTCTGGCAACCCCCGTCCCCGAGCCAGCAGTCGGCGTCAGCATGATGGCCGCCGCCGGCACCACCTGGACGATCCAGAACTTCAAGCGCACCTGCACTTCCGACGCCAAGTCCTGCAATTACAGCTTTGGCATCAACACCAATGATGGATCCGCTGCCACCAAGTGCTCTTACCAGGTCACTGGCAACCCGGCTGCTCGTGCTTCGTACAACTCGGTGGCGTGCGGAAACTTCCGTATTGGAAGCACCTGGTCCAACCAGTTTGGTGCGGGACAGGAGTTTCAGACGTTGAGTGTTGTGAGGAATGGACAGATCATCTACCCTGCTTACAAGGACAGCCAGATTGTCAAT…
jgi|Sepmu1|164736|estExt_fgenesh1_pm.C_7_t10068	240	80	53.9	5	hypothetical protein [Brevibacterium massiliense]	4.7	0.38	WP_019174184.1	No		ATGGTGGGAAGGCGGGCCGGTGGAAGAAAAGGGGGGAAGATGAGTGTGGGAAGGCGGGTTAGGTTTATCCCCTTTTCCCTTTCTTCGCTTTTCAACAACAATCAGCATCATCATCATCTCACGGCATCGAATAATTCCTCTCTCCCCCTCAAAAGGGTAGCACGGCTTTTCAACGACATCATACTCGAGCTCGCGTGGCGTTGGAAAAGATCCAAAACTTCCAACTTTCACCCATGGTGA
jgi|Sepmu1|158886|estExt_fgenesh1_pg.C_100448	483	161	53.57	10	hypothetical protein SEPMUDRAFT_158802 [Sphaerulina musiva SO2202]	2e-99	1	EMF09697.1	Yes		ATGCATTTCACCACTCTCTTCGCAGCAACCTGCGCAACCCTCGCATCCGCACTCCCCTTTGCACAAGATGACCTGACCCTAGACCTCACGCCCGGCTACTTCAACGTAACAGACTTCACCTACGGCTGCAGCGCCACCTGCGGCTGGTCCCTCACCATCTCCATGGGCGGCGCCTACGACCACCACCCGTCCTCTCTCGGCAACACCGTGACCATTTCCGGCGGAACCACAGACAACACCGACTACGTCATGATGGACATGCCCTCTCCCGTCGCCGACACCGATGTGACGACGCAGGTCGGAGCCTTCATTGTCAAGGATACGAATTTGTTGAAGTTGAAATATGTCGCCAATTACCCGAGTGAGACGGCTGTCTATTCGTTTTATGGAAGTACGAAT…
jgi|Sepmu1|106994|fgenesh1_pg.3_#_569	678	226	45.8	12	hypothetical protein SEPMUDRAFT_106910 [Sphaerulina musiva SO2202]	5e-120	1	EMF14618.1	No		ATGAAAAGCACCTTGGCCGCGTTGTGGCTCATTCCCGCCATCTTGTCTGTTGGCAGCTTTCCAGTGGAAAACTATTCCCTGGACTACTCACTGGAAGAGGAAAGCTTCTCAGTGGAACTGAGCAAGCGAACACATCCTGCTGCCCCTCCGCCCACACCCGCCGAATTCCATGCTCCACCGAATACGTGCCCGGCAGATCGACCGGTGTTCTGGGTCAACCAGAGATCCCCAGAAGTTACTCTCGACGTCGGTTCCCGCCGTCAAGGCCTCAGCGGATATTTCACAATCGTACTTGATCCCGTTACCCACCACGCAAGAACAGCAGGGGTCGAGTTCTTCGGTGATGGCGTACACATATCGCCATCTTATACTGTCCGCGCTCGCACGGTGCCACCTCCC…
jgi|Sepmu1|120391|gm1.8046_g	237	79	43.67	4	hypothetical protein SEPMUDRAFT_120307 [Sphaerulina musiva SO2202]	2e-49	1	EMF09452.1	No		ATGCCAGCCGAAGAGGTAAAGATCCAGCCATGGAAGAAAGTCTTCCCGCAAAAGGAGAGCGACAAAGCCATCGATGCCGAAACCGATCCTCAGCAAATTGATCTCCGACGCTCCTACGCCACTCACGCACCAAACAGCAAGGGCAGCCTCATCGAGGTCAAGACCGAGAGGGGGAGGGCGGAGCCGGATGGCATTGTCTCATTTTGCAACTTGATGGAGGTCATTGTGAGAATTTGA
jgi|Sepmu1|91364|estExt_Genewise1.C_9_t20353	579	193	40.22	9	hypothetical protein SEPMUDRAFT_91280 [Sphaerulina musiva SO2202]	1e-118	1	EMF10163.1	Yes		ATGTTGGCCTCTTCCTTCCTCCTCGGCCTCTGTGGCTTGACCACCTTGGTCGCTGCCACCCCGACCGATCCACCCGTCGATGCCCCAGAACCAAAGGCAGACCCCGTTTCTTGCCCATTCAACGGCACAGTTGGTCCTATGCTCATGTTGGCCAACGTAACCCTCCCCGACAACACCTTCGAAATCAACGCCTGGATCTACGGTCTCAACTGGTGTTCCTCGGCCAACCTCATCTCGCGCAACAACAACGACATCTGCGACCTACCCCCGACAGGCCCCAACACGGCCTTCGAATTCATGCACGCGCCCATGTTCAACAAATTCGGCCGTCCCGTCGAGGGTTGCTACGCCAATATGGATGTGCTGTTCCAAGGCTGCGACATTACCATGGGAGGCTCC…
jgi|Sepmu1|119192|gm1.6847_g	396	132	39.2	6	hypothetical protein SEPMUDRAFT_119108 [Sphaerulina musiva SO2202]	7e-82	1	EMF10567.1	Yes		ATGCAGTTCAAGGCCGCCCTCGCTGTGATTGCAGCATCTGCAATCACCCAAACAATGGCAGCTCCAAAGCTTGCAGCCAATTCCATCGTGGCACGCGGATATGGCGATGGCCCCGGCGCCCCATTTCAAATCGATGGTTCTGTTTATGGCCACGGCATCAGAATTGAAGACGACGGCACCATGACATGGAACTACGGAGCGATCCAGGTCATCTTCCATCTGGACGGCACGATCGGTTACAAGGCGGCCAACGGCGGGGACTGTGATGTTACTGCCGTTGATGGACCAAAGGGATCCGGATGCGGAGAATGGATCTACCTGACTTGGGAACGAGACACTTTCCCTGGAGATGTTGAACAGTGCGAGAAGTACCACATCAACTGCCCTTCTTACTAG
jgi|Sepmu1|104550|fgenesh1_pg.1_#_849	552	184	32.81	7	DUF1772-domain-containing protein [Sphaerulina musiva SO2202]	1e-94	1	EMF17170.1	Yes		ATGTTGGACTCCTTGGCCGCTGACCCTAAGACCACACTGGCGGTCAGCGTCATGGCAGGTTCATTCCTTTCAGGAACCATGATGAGCCTATCCCTCATGGCCGTGCCCGTCTTCCTCGACACGACCGACCACGCTCCCCAGCTCTTCTCCGAATGGGTAGCCATGTACAACTACGGATTCCCCACCCTCCCCACCATCTCCATTGCCACGTGCGGATTATACCTCTACACGGCGCTGCGCGCGCGAGCGCTGGACTCTCCCTGGGCTCTATATGCCGCAGTGGCGGGCGTGACAACGGTCGTCATGGTGCCATTTACGTGGGTGTTCATGTGGCCGACGAACGAGACCATCATGGCGTTGGAGAAGCAGAGTCGTGGGGGGCGTCGAGGTGGTGAGGAA…
jgi|Sepmu1|115483|gm1.3138_g	357	119	28.99	4	hypothetical protein SEPMUDRAFT_115399 [Sphaerulina musiva SO2202]	4e-83	1	EMF14105.1	No		ATGAGATTCGCGGCTTTCACCCTGTTGATCGCGACCATGGTCGCCGAATCATACGCCGACCTCCACAACGTCGCCGTATGCGTCACTGGCCGGAAACTCAGCACCTTTGGCGGTACCCCTTTCTCGCCTAGCATGACTTACTACGAGAACTATGAAGTCCTGGTGCCAGCCACCGAGTGCGCCTGCGGATACTATTTCAACCGCAAGACTGGTACCAAGCAATGGGACCGTTGCCCAGATTGCACATTCGACGCCAATGAGGGAGTTTGCCGATCAAAGGATTGGCACATTGGAGGCGACGAGATGAACCATTACTGCACCAAGTACTGCGGTGCTCAAGGTGCTGAGGCGAACTAA
jgi|Sepmu1|50487|e_gw1.9.515.1	543	181	28.59	6	PR-1-like protein [Sphaerulina musiva SO2202]	1e-130	1	EMF09890.1	No		ATGGCCACCAACTGGATGGATGATGGTTACTCCAACGACGGCTATGCGGACGAATGCCTCAAGCACCACAACTACCATCGCGCGAACCACGAGGCGCCCGACATCCAATGGGACCCATACCTGGCTTACATTGCTCAACTGGTCGCTTCCTCTTGCGTCTATGGACACAACTTAGACTACGATCCTCAAGCCGGCCAAAACATCGCTGGTGGCATGTCAGCCACCAACGTCTCCGGCACCATCACCGAACTCTGGTACAACGCGGAACTCCCCTACTTCAGCGAACTGTACGGTCAACCATATCCCGACATGACCTACTTTGAGCAATACGGCCACATGACTCAAATCGTGTGGAAAGGTACTGCTTCTGTCGGTTGCGCTACGCAGTATTGTCCGTAT…
jgi|Sepmu1|60560|estExt_Genewise1Plus.C_2_t40105	330	110	23.52	3	replication factor A protein 3 [Sphaerulina musiva SO2202]	1e-74	1	EMF15533.1	Yes		ATGTCCGAAGCCACTCCCCGCATCACCGCTCCCTACCTCGAGCAATTCTCCCACCGCACCGTCCGCATTCTCGGCAAAGTCCGACAAATCCGTGGCGAGACGGCCACCATCGAAGCCGGCGGTCAAGTGCAATTGCACTTGAATAAAGACTGCCACCTTCAAAACAACCACGCGTTTGAATTTATTGGAAAAGTGCAACAGGATCTCAGTGTGCGAGTATTGGCTTCGACGGATTTTGGGCCAGAAGGGAATATTGACTTCAACGCCATCGAAGCCGTGGTAGACGCTACACACCGCTACCACGAAATCTTCTATCCCAAGAACGAGTGA
jgi|Sepmu1|114205|gm1.1860_g	240	80	21.56	2	hypothetical protein SEPMUDRAFT_114121 [Sphaerulina musiva SO2202]	3e-49	1	EMF14992.1	No		ATGCAAGGCGCCTGGACACTATTTTCGCTGCTAGCGATAGCTGCCGCACTACCAATAGAAGGCGGCATCAAGACGGGCCAGGATTTGAAGCCACGGGCAGCTGAAGTTGACACACCTGCCGGAGTGCAAATCGTGAAGCGCACCGACAACAGCGAAAAGAAGAGAAGTGGCCTCGCCAAATTCGCTTTCTACGATGAACCTTTGTTCTATCCGGGCGCATATCCAGAAGAGCAGAAGTGA
jgi|Sepmu1|110137|fgenesh1_pg.8_#_401	366	122	21.21	3	hypothetical protein SEPMUDRAFT_110053 [Sphaerulina musiva SO2202]	1e-71	1	EMF10795.1	Yes		ATGGGCCTCCCCCCCGCAGCCGTAATCGTCATCGCCCTCGTCTCCTCCGGCGCAGCAGTCCTCATCGCCTTTGCCCTCTCCTCCTCATACATGAAAGCCCGCCGCGCCGAAGACGATCAAAACCGGCTGGAAATGCAATCTGATCAACGCGGGTATATGAATGATGTTCGTGATCGGAATAAACAGATTATGATGATGGAGAATGGGTATGGGGTTTATCGTGGTGGTGGTGGGCAAAATACTCATTCTTCGTATTTGAATTCGAATGCTGCGATGAGGTATGAGGGGCAGAGGGAGGCCGGAGTGGTGAGGCCGGAGATGCAGGCGAGGACGGAGACGGAGGGGAGTAGTGATGTTTTGGGGTGA
jgi|Sepmu1|108569|fgenesh1_pg.6_#_17	489	163	21.17	4	hypothetical protein SEPMUDRAFT_108485 [Sphaerulina musiva SO2202]	3e-28	1	EMF11620.1	No		ATGATGATGACTTTGGTTCTGGAGAGATTTCGTGATGCTGTTGCTTTTCTGGTCAGGAGGACTGAGGAGGTTTGGGGGTTGATGATGATGATGGTGGGAATGATGGTTCTTGTCGTAGTAGCAGTAGGGGTAGGGGTGTGGGTTGTGAGTGCTAGTGCTGAAAGGGGTGAGTGGCAGTGGTGGTCGTGGTGGTGGATGAAGAGGGCAGGGGAACGTGGTGAAGATATTGGTCAGCGAAATTATGGTGGAGATTTTGATGATAAGGAGGCGGATGGAGACGAGGAGAAGGAGGAGGAAGAAAAAGAAAAAGAAGGCGAGAGCGAGGAAAATGGGAATCAACATGATCTGGGCAAGACAAGGAGTAGTAATAGTAGTACTGATGATGATGATGGAGAGGAG…
jgi|Sepmu1|127652|fgenesh1_kg.9_#_34_#_isotig09546	285	95	18.16	2	hypothetical protein SEPMUDRAFT_127568 [Sphaerulina musiva SO2202]	5e-08	1	EMF09789.1	Yes		ATGTCTTCCTCTTCCTCCTCCTCCTCCTCCAACAGCAACAGCCACGGCTCCTGCTCCACCGGCAGCACCGGTTCTTCCCAAGGCGGTAGTTATGAAGTTACCTCTAGCGGCACCAACAGCCAGGGTAACCACTACTGTTCCCGCGACTACGGCAGTTCTGCATCCAATTCTTATCATTATTCGAATTCGAATGGGAGTTATTATTACTCTAACCCGAATGGAAGTACTTACTACAATAATGGAGCGGGGGGCGCGAGGTATAATCCGCCGAGTGGGAGGAAGTAG
jgi|Sepmu1|150386|estExt_fgenesh1_kg.C_70298	459	153	16.91	3	hypothetical protein SEPMUDRAFT_150302 [Sphaerulina musiva SO2202]	9e-69	1	EMF11344.1	Yes		ATGGCGGCCGAACAACAACAACAACATACGATCATCAGTCCCAGCACCAGCAGTCCTCAAAGCAGCACCTCCAGCCCCTCGGAAGTACTGAGCACGCGCGCCCACTACGCCGTCGAGAAGCGCTACCGATCCACCTTGAACGAACGGTATGCCACATTGGCCCGCATCGTGTCGAGTCCGGACACGATGGAGATTTGCCGCACGGCCATGCCCGAGTGGGAAGTGCCCACGAAACTCGAAGTGCCGGATCCCGTGGCGGAGAAGAATACGGGCAAACGGCAGAGTAAGACGACGACGTTGTCGGTGGCTCTGCATACGATTGAATTGCTGGATCGTGCTTGTGTGCGTAAGGCGCGAGAGTATCAGGAATTGAGTCGTCGTTTGTCGACGATTGTTGGT…
jgi|Sepmu1|127096|fgenesh1_kg.7_#_404_#_isotig10153	156	52	16.59	1	hypothetical protein SEPMUDRAFT_127012 [Sphaerulina musiva SO2202]	3e-07	1	EMF11485.1	Yes		ATGTCCCACCCCTTCTCCTCTTCCCACCACCCACACTCCACCACCCCAGAAACCTCCACTACTCGCCTCCGCCGCCTCTCCCTCGAGGGTTACTACGACACACCTCAAGCCACAGGAACTCTCGCTGTACCTATCTGCCGAATCCCCGAAGTCTAG
jgi|Sepmu1|128279|fgenesh1_kg.10_#_248_#_isotig09446	156	52	16.59	1	hypothetical protein SEPMUDRAFT_128195 [Sphaerulina musiva SO2202]	2e-13	1	EMF09556.1	No		ATGTGGATACTGCTTAAAATTTCTATACGAGCACACTCGGCATCTCGATCGCATCAGAGTAGGATACCAAAAGCGTTGTTTCCGGATACCTTGTTTTTTGCCCCTGAGAAGGTTCCAAGTTCTGTTGAAGTCGTATGGGAGGTTGCGCTGGATTAA
jgi|Sepmu1|145977|estExt_fgenesh1_kg.C_1_t10398	318	106	16.27	2	hypothetical protein SEPMUDRAFT_145893 [Sphaerulina musiva SO2202]	3e-72	1	EMF16709.1	Yes		ATGACTGCAACCACGTTTGCAATAAGGCCCCCTCTCAAAAAGTCACTTGTTGCATGGTGGGGCCGTGACGGCATCCCGTATAACATCTGGATAGACGCCGCAGGAGCATCTTGGGTCTCCGACCAAGATGCCTTTATGATGAAGAATCCTCAAGCGGTTGACAATTACATCCATTACCGCTCACTAGAGAGGCAACCGCCCTGTAATGCGCAAGTGTGTTACTCATGCGCGAAGCCAGTTAATCCAACGACTCGGCCGTGTACCTATTACAATTACTGTAAACGCGAGCCTGGAGCACCAACAGGGGGTCATTGTTAG
jgi|Sepmu1|36818|e_gw1.2.3279.1	165	55	15.68	1	hypothetical protein SEPMUDRAFT_36734 [Sphaerulina musiva SO2202]	6e-30	1	EMF14964.1	Yes		CCAATGGGCGCAAACTCCCACATGCCCACGGTCGCCCTCAGAATCCCTGGTGGAATGCCGTCTGATTCGAAGTTTGCGAAGATGCTCGCGCGTCCCGTCCGTTTCGTAATGGTTACAACGACGTCTACTATCCGCACCGAGTACTCTGCATGCGCGGCGATGTAA
jgi|Sepmu1|147864|estExt_fgenesh1_kg.C_2_t20428	174	58	14.87	1	hypothetical protein SEPMUDRAFT_147780 [Sphaerulina musiva SO2202]	7e-33	1	EMF16125.1	No		ATGCATAACACGAGAAGGAGAAAGGAGAACGGAAAGAGGTTTTTTATTCCCACCGAAGCAAAAGAATACCAATGTAAGTACAGTAGTGGACTCTCTGTCTCGGAGGAATTCTACGCCAAAGAGAGAAGTGATAATGAATATCCAAAAAAGAAAAATCTCTTCTTGTCTCATTGA
jgi|Sepmu1|49015|e_gw1.8.1037.1	177	59	14.62	1	hypothetical protein SEPMUDRAFT_48931 [Sphaerulina musiva SO2202]	8e-33	1	EMF10397.1	Yes		ATGTGTGGCCACATCAAAGTTCAATATGCGTGTAAACATATACGCTATTGCGTACTATTCTGGTGTAAGCTATTATCATCTTTAGCCTTGGCAGATTTTGAAGCGAAACACTTTTCAGGTATTTTAAACCTGACTTGTGTGTATATGTGTATTGGATATGTGTGTGGGTGTGTGTGA
jgi|Sepmu1|151186|estExt_fgenesh1_kg.C_90217	357	119	14.5	2	hypothetical protein SEPMUDRAFT_151102 [Sphaerulina musiva SO2202]	4e-54	1	EMF10038.1	Yes		ATGCCTAACATCACTCCCAAGCAACGCAAAGGATCCTTTGATCATCCATATTATCCGATCAACATTGTGAACAAATCATCCACAACTACAGCTGCATCAACCAACAATAACAACAACGACATCACTACCACCAACAACATCACCATGTCTTCCCCCAACCAAGTCCCCAAATCCGGCGCAACCACTTTCGGCGACCGCAAAGGCTCTGGAACCTTATTCTCCGGCATCGAACACTACAAGCGACAAGACGGTCCTGCTGCGAAGCAACGCCGCGATAGCTTGAAGGATATGCAGCCCAAACCGGGATTTATCGCAAACTTGTGGAATAACACTTTTAAGGGAGGTGATTTGAAGTAG
jgi|Sepmu1|150673|estExt_fgenesh1_kg.C_80107	180	60	14.37	1	hypothetical protein SEPMUDRAFT_150589 [Sphaerulina musiva SO2202]	1e-34	1	EMF10496.1	No		ATGCAGCCTTGCGAGCGTGTCCGATTCGCAGTTGTCAGTGGTCGCCATGCTGATATGCATATCTCCTCTACCACAGCACAGTCCCACGGAAATGCCAACTCCACCAGCAATCCGCAGATGACCGAAAGGGTATGTGTGCAACTTTCATTGGGCTTGGCCAGTATCGAACCAAGGCCTTAG
jgi|Sepmu1|31658|gw1.3.2126.1	186	62	13.91	1	hypothetical protein SEPMUDRAFT_31574 [Sphaerulina musiva SO2202]	3e-34	1	EMF14010.1	Yes		CCCAGCAACCCCAACCGCAAACAACTCGGCGCCCGCGTCATCAAACCCACCAAAAACTCCTCAGCGCTCAAAACGGCACAATTTAAAAAAAAGCATTCGTCGGGCATGACGGCGTTGACGGAGAAGAGTTTGGCGAGTCGGGCGGGGCATTTGGAGTTGTTGAAGGGTGGGAAGAGGGAGAAGAGG
jgi|Sepmu1|117141|gm1.4796_g	750	250	13.8	4	hypothetical protein SEPMUDRAFT_117057 [Sphaerulina musiva SO2202]	2e-175	1	EMF12469.1	No		ATGGCAGAAAATAAATTGTTTGAAATTCTTGCCAAATTCACAAAACGTGAAGATGGTGTTGATCATGCAGCACGATCTATGAGTTTGAATATTATGGTCGTATCTCTCGCAGCAGCATGTGCCGGAGGAGAAGTGGTAAAACTCTACCGTCACGTCTGCGAAGGCCTACCCCTCGATGAGCAAAAACTCGTGCAACGTCGGATTAAAGAAGCTCTCATTAAGACGGGACATCTCTATGGGACGCCCAAAGTGATTCAAGCACTGTTTCCGCTGTTTCAGGATTTGAAGGATGAGGAGATTGATCAGTATGGGCCGAGATACTCCTCCATCAACTCCTCCTTCCCCACCGCCCCCTTCCAACCCCCCCAACGCGCCCTCGCCGCAACCGAATTCTTCGCC…
jgi|Sepmu1|121659|gm1.9314_g	381	127	13.58	2	hypothetical protein SEPMUDRAFT_121575 [Sphaerulina musiva SO2202]	5e-87	1	EMF08071.1	Yes		ATGGGCTCGCTTCTCAAGTTTACGCTAGCAGCACTTTTCCTTTCCCTCTCGCCTTTGGGCGTCGAAGGGGGTCTTTGCGACGATGACAAAGGCGAGGCGTGGCTCCATTACGCCAGAGATTGCAAGGGCTGGACAAACCATGTGAAATGGCCAGAAACAACCGGGGACCTCCCTTGTCAAGTAATCACGAATGGCAACGTGGGCAGCGTTTGGAAATCGCGTGCTAATGACCGTTGCGCGATTATATTGTACACGACCCCTTATTGCGATGATGATCACAGACTGGATACTGAATCCGCTAATGAGTATGGATGCAAGAATGTCCCTTGGGGCGCGAAGGCTTGGAAAGTCCGTTGCGTCAAGGACCCCACTTGTGATTAA
jgi|Sepmu1|149264|estExt_fgenesh1_kg.C_5_t10124	195	65	13.27	1	hypothetical protein SEPMUDRAFT_125703 [Sphaerulina musiva SO2202]	5e-17	1	EMF12535.1	Yes		ATGCGCCGCCGCCACCCATTCCCAACACATCTCTCCGTGATGGTGTATCCACTACCACTACTCCTCCTCCAAACCTCCTTCGCAACAATAACAACAATACCTCAGCCAGCCTCCCACCCCCCTCTCAACCACCCTCCAAACCCAACTCTCCTCCTCACCAAAACCAACATCAAAACCAACCAAAAACAATCTCCC
jgi|Sepmu1|111472|fgenesh1_pg.11_#_210	414	138	12.5	2	hypothetical protein SEPMUDRAFT_111388 [Sphaerulina musiva SO2202]	6e-84	1	EMF08903.1	Yes		ATGTTCACCCTCACCACCCTCCTCGCCGCCTCCGGCTTCCTCCTCTCAACCTCCCACGCCCTCGAATTCCCCGACTCGAGCTGCGCAATCTGTCCCCCCGACAATCAAACTCTTACCGCTTGCGGCCAACGTTTCGGCAGCTGCTACGATTTCTGCGCCGAATCTCGCAAAGAATTCCCCGTACCAGAATGCAACGGCGTCTCGGACGAAGTGTTAATTTGCGAATACTTCAAGAGTGATTGTGGAGAATTATACGGTGGTTGTTATAGTAATAAAGGTCCGATTCCTGGTTGGGCGGTTCCCACTTGTCCTCCTGAGTCGGAGCCATCGAAGCCAGAGCCACAAACTGCACCGAAGCAGGATCCGACGTGTCAGATTTGTGTGGATAATATTAATGAT…
jgi|Sepmu1|126509|fgenesh1_kg.6_#_335_#_isotig09403	423	141	12.23	2	hypothetical protein SEPMUDRAFT_126425 [Sphaerulina musiva SO2202]	3e-79	1	EMF12086.1	Yes		ATGCTGCTTTTCCAGGTCAGCTTCTCCGCACATACCGTCATCGGCACCGTCCTGTTCGCATTCGCATGGCTGCAACCATTCCTTGGAGTGGCACACCACTACATCCTCCTCAGCACCAACAAGCGCACCTTGATGTCAGCGATGCACATCCTCTTTGGCAGGATCTTGATCATTTTGGGGATGATTAATGGAGGACTCGGTCTTGCACTGGCGGAGCAAAGCACCCGAGCCGAGAACATCATCTATGGCACGCTGGTTGGTATCATATGGGTGGCATACACCCTCGTCACTCTAGGGTATGAGGTCAAGCGAGACAATCAAGCGCAATGGGCTCTTAAAAGGGCCGGGAGTACAGATGACAGCGAGCGTTCAACCAGTATCAAGCAGGTCTCTGGCGAG…
jgi|Sepmu1|152229|estExt_fgenesh1_kg.C_120190	219	73	11.81	1	DUF1242-domain-containing protein [Sphaerulina musiva SO2202]	9e-44	1	EMF08497.1	Yes		ATGCTCGGTATCCTCAGGTTCCAGACCTTCCTCCTGGTCGTGCTCCTATTCATCTGCACCTGCACATATATCCACGGCGTCTTCCCAGCCTGGCTAGATCGCAACAAGACCGGTCCTCTTGGCACTTTCTGGCGCGCAGCTCGCATAGGCGAAAGGCTCAGTCCATATGTGAGCTTATGCTGTGCTGCAATGGCCGTCAGCATTTTGATCGGCGCATGA
jgi|Sepmu1|152286|estExt_fgenesh1_kg.C_120249	225	75	11.5	1	hypothetical protein SEPMUDRAFT_152202 [Sphaerulina musiva SO2202]	5e-47	1	EMF08578.1	No		ATGGATGTCTCTGCCGCTGTGGTTGCACCGCATCACAGTAGTAATCGACTGATATGCGCCGTGGTCAGCCTGCTAGTCCAGTATGCGACACGCCGCCGGCCAAGATGTCCCCCCAAAGGATATAGCACACGACATGATATCTGTGAAGCGACGGGGCCAGGTGTGGTTGATGAAGTTGGAGAGAAGTGGACAAACAAGCACGAGAGGCGCACAAAGAAGTTCTAA
jgi|Sepmu1|53212|e_gw1.11.1151.1	684	228	11.35	3	glycoside hydrolase family 11 protein [Sphaerulina musiva SO2202]	1e-154	1	EMF09157.1	Yes		ATGCTCTCCCTTCGCTCCATCCTCGTGGCGGTTACAGCAATCACAACATCATTTGCTGCTCCGTCCTCCCATCCAGACATTCTCGACTCGGCAGAAGTGGTCGCCCTTGAGACCAGAGCAACACCCACCGGCCAAGGAACCAGCAATGGCTTCTTCTACTCCTATTACAACAGCGGAGGCAGCGAAGTGACATACAACAACGGAGCGGCAGGTTCATACACCACGCAATGGACAAACTGCAAGAATTTCGTCGCTGGTAAAGGCTGGAATCCTGGAAGTCCGAGAGTCATTACATATTCCGGTTCTTTCAACCCCAATGGGAACTCTTACCTGGCAGTCTATGGTTGGACGACTGATCCACTCGTCGAGTACTACATCCTCGAATCCTACGGCACATAC…
jgi|Sepmu1|140760|fgenesh1_pm.4_#_139	231	77	11.2	1	hypothetical protein SEPMUDRAFT_140676 [Sphaerulina musiva SO2202]	8e-27	1	EMF13210.1	No		ATGCTCGCTAGTGGCTGGCTACTTCTGCTGCTACTGTTACTGCTACTGCAGTTGGTGTTTGTCTCCTTTTTTCCTTTTTTTGTGCAAAAATTGATAACGACAGAAAAATTGGCAGCTGGAAACACAGGGCGTTCATTGTTGAATACGAAAATATTGGTGAACACGAAACCATCGTCAGATTACGAATATAGAGATATACAGATAGATGAATGGATAGAAAAGATAGGATGA
jgi|Sepmu1|149415|estExt_fgenesh1_kg.C_5_t10283	249	83	10.39	1	hypothetical protein SEPMUDRAFT_149331 [Sphaerulina musiva SO2202]	3e-51	1	EMF12774.1	Yes		ATGTCCACAGTCCAACACTCGAATGACCGTAATTGCTTATTGCTGACTGTGTCCTCTCTGCCAATGGTCCACACCTCAACCACGTACAAAGCTCCCATCCAAGACCCACTAGTCATCGAGCTGGCACATGGCCTCCATAGCCTGGGAACTCACATCCTGGGATATCATAGCCCGGAAATCCAGAGGCGATGTCCGACCCAGCATGACCATGTTTCCTTCCAGCTGCTTGCGAGCCTAGATGTCGCTTGA
jgi|Sepmu1|105649|fgenesh1_pg.2_#_371	501	167	10.33	2	hypothetical protein SEPMUDRAFT_105565 [Sphaerulina musiva SO2202]	7e-66	1	EMF15281.1	Yes		ATGACCTCTCGAAATGGAATCTCTTCCATCTTCATCTTACAGAAAAAACCTCCACTTCCTCCTCCTTATCAAATTCTCAAAATCTCGTCTATCACCACCAGACAACAACAACAACAACAACAACAACAACAACAACTCTACCCCAAATTTCCTTCTACAGACAGCACATTATCACCTACCCCACAGACTCAATATATCAACCACCCACCCCTCAACCCAATCAAATCTTCTTCTCGTAACATCAGAGGACAAAAGACATATCCCTCTCGAGATCCTTGCACTGCGAGCTTTACCTCCACTCCATCCTCTTCCACCTCCCCTATCTATTGCCTCACAGGCTCAGAGTACTACTGGACGAGTAACCGACGATCAGCAGTAGTAGCAGTAGTAGTAGGAGGA…
jgi|Sepmu1|25379|gw1.3.1579.1	252	84	10.27	1	hypothetical protein SEPMUDRAFT_25295 [Sphaerulina musiva SO2202]	6e-39	1	EMF14310.1	Yes		TCGAGTCCCCTTAGTTCCGCCAACGCAGCAAAAGCCCGCTTGACCGAAGAGCAGAAGAAGAAGAACCATATCGAATCGGAGAAGAAGCGGCGCGAAGCAATTCGTCAAGGCTTCGACAGGCTCTCCACCCTCGTGCCAGGCATGCAAGGGCAAGCCCGCTCAGAGGCTATTGTGCTAGCGGCCACAGTCGAACACATGAGAGCCATGTTGGCACAACGGGAGCAGATTGCCGCTGCGGCGACTGCTAAGGGG
jgi|Sepmu1|151111|estExt_fgenesh1_kg.C_90135	255	85	10.15	1	hypothetical protein SEPMUDRAFT_151027 [Sphaerulina musiva SO2202]	4e-51	1	EMF09933.1	No		ATGACTAGAGGTTCACTCCATGTTGCTGGAGTGTTCATCCTTCTCCCTGTGAAGTGGACGGGTGGTGGGTGCTCGGCGGGCGTCGTCGCCTGGTTCTATCCGGATGGCGGATGCTCTCGAAGTCGAAGACTTGCCGGCCTGACCAGCGCAATTAAACACTCTGGCAGTAGCGCTGAGCGGTTGGCTGGGGTAGAAGTAAAACTAGAACACTGGGCGCGACATTCCACCACAGTAGCCGTGGCCAGCGCGCGTTGA
jgi|Sepmu1|69166|estExt_Genewise1Plus.C_7_t30052	258	86	10.03	1	hypothetical protein SEPMUDRAFT_69082 [Sphaerulina musiva SO2202]	4e-53	1	EMF11446.1	No		ATGGTACATGGCCAGGCGCGACGTGTGTCCACTATGGAGTGGCTGGTCAGGCTTCCCATGTGCTGTAGTTCCCAAACTCGTAGACGACTAGACGTTGTCACGCTTCGTATTGGTCTTCAAGATCGATCAAGGATTACTCCGTTCACGAAACCATCTTACGAGCAGACTCGGAATTCTTCCGTGCTGCTCTGTTTGGACGACAACAGAGGGTCTGGTGAAGGACGCTCCCGCACAATAGAAGTAAGTGCCCGAAGCTGA
jgi|Sepmu1|60012|estExt_Genewise1Plus.C_2_t20486	1776	592	8.74	6	alpha/beta-hydrolase [Sphaerulina musiva SO2202]	0	1	EMF15284.1	Yes		ATGGCATCCCTCCTCCTGGGAGCCTCCTCGCTCTTGGCCGTATTGACTGCTCCAGCCGCGAACGCGCAGTTCGTGACTCCTCCCACCGATCTTACAGATTCGAAAGGCTATTTGGACATTCCTGTACGATTCAAAGAAGTGCCAGAGGGCATCTGTGAGCTCACTCCAGGCGTCAAGAGTTATTCGGGCTATGTCGATGTGTTCGAAGACCAGCACGTCTTTTTTTGGTTCTTCGAAAGCCGGCAAAAAGATCCGGAAAATGCTCCTCTAACAGTGTGGATTAATGGTGGACCTGGCTCCTCCTCGATGATCGGGCTTTTTCAAGAACTGGGCCCATGTGGCGTGGATGCGAATGGGGATGTTTACAACAACCCCTACGCTTGGAACAATGCTTCAAAC…
jgi|Sepmu1|148500|estExt_fgenesh1_kg.C_3_t20117	297	99	8.71	1	hypothetical protein SEPMUDRAFT_148416 [Sphaerulina musiva SO2202]	4e-55	1	EMF14833.1	Yes		ATGGCAGACCCAACAAAGACCGCAGAAGACACAACTAAAAACCCAACAGGAGCCGCCGGTGCTCTCACAGGCAAAGACTCCGCCGTAGGAGGTCTCACAGGCGGAAGAAAACCCGGCCCTGCCAATAATCGAAGTGATGATGATGATGATGATGAAAATAGTCCCGTCGACGGAAACGGAAAGGGAAAAAAAGACGAAGAAAATTCTTCCCTAAAAATTCGAATCCAATTGGATTTGGATGTGGAAATTCATTTGACGGCGAGAGTTAAGGGGGATATTACGATTGGGTTGTTGTAA
jgi|Sepmu1|148269|estExt_fgenesh1_kg.C_3_t10375	303	101	8.54	1	hypothetical protein SEPMUDRAFT_148185 [Sphaerulina musiva SO2202]	7e-65	1	EMF14488.1	Yes		ATGGCACGACTCTGGCTCCACAAGATCATTCATCAAGCCGCATCAGGCGTGATCGCGCTGGCACCACCGGAAGAGGAAACACGCGCAGAGGCGATGGATCTCGCGGAGAAGAGTGCACTCATGGCTACAACGATGTTGACCCAGTACAATCAGACGATTGCCGCGTGTCGAAAAGAGCTCTGTGCGACGAGTGTACCTGCCGAAGGAGAGAGCCATCGTGTTATTGCTGCACGGGCTCTCCTCTGGCCTGAGCTCGGGCTTCACTGGGGTCAGAATATTCGAGTTCCGGGTAACATTTCTTGA
jgi|Sepmu1|161985|estExt_fgenesh1_pm.C_2_t20303	306	102	8.46	1	hypothetical protein SEPMUDRAFT_161901 [Sphaerulina musiva SO2202]	1e-66	1	EMF15789.1	No		ATGCGATATTCCCTGGCGAGAGTGCATCTAGGCTCTAGCCGACTCCAGCCTCGAGGCTCGAGCCACGAGAGATGCTTGACATACCCAAAGGACGCAATGTTGGCTCAATTCGTTATCGCAGCTCCTCGGGATAGAAAGAAAGGCCGATTGCAAGACAGCAAGTTATTACTATATTGTTCTCAACTGGAGCCTATAACACAGGGCACAATCAACACTGTAACAGCACTGATGACAATTCGTAAACCAGGTCTATTGGCTGTCGCTGCCCGTGCTAGCTACGGATGCGAGACAGAACCAGTGGTATAG
jgi|Sepmu1|155551|estExt_fgenesh1_pg.C_3_t20277	621	207	8.33	2	hypothetical protein SEPMUDRAFT_155467 [Sphaerulina musiva SO2202]	3e-149	1	EMF14856.1	Yes		ATGGACCACAACAGTAGCAGCGGCAGCAGCAAGATGAAGGAGTACCTCTGTCCGCATTGCGGAGGCAACTTCCGCTCGGGACCCGGCCTCTGCTCGCACGAGAAAGCGCGGCTCGCTAAGGATGGTGTCTGCGGTGATTCTCGACGCGGCGACTGGACCAGCTCTCAGCCAGAGTCCACAGAGTGCCCATACTGCGAGTTCGCCTGCAACTCGCGCGCCGGACTGGCATCTCACGAGCGAGCCCGCCGCAACAACGGCGGCTACTGCAAGGAGAGTCGTCTACGGTCTAGTGGCAGTCAGATCTGGCTCAGCGCTCCACGCGATCCTACTCGGCACGACACGCCGATCGCCCAGATGCCGACGACGGTAGAGACGCCCCGTACCACGAAGTTGCGCTCA…
jgi|Sepmu1|76566|estExt_Genewise1.C_1_t40143	1557	519	8.31	5	MFS general substrate transporter [Sphaerulina musiva SO2202]	0	1	EMF16861.1	Yes		ATGGCAGACAAAAAGATTGCCGCCACCGAGACCATCGGCTCAGAGAAGGACAGCAACAATCATCTCAGCGATAATGACAATAACAACAACCACAACATCTCATCCCTCGCGCCGCCAGAGAAGACGAGGTGGGAGCGTTCGTGGCCGACTATTGCATGCGGAGCGGGACTCTTCAGTGATGGCTATCTGCAGTCTGTCATCGGCCCCGTCAATACCTGCTTGAAGACCATCTACGGGACTGCATATACTGGCAGCAATGCTGCGCAGAATGTTACCTCTATCGCATTCGCGGGAACTGTTCTGGGACAATTGGTTTTCGGATACACAAGCGACCACTACTCGCGCAAATGGTCCCTCCTCGTCTCCACCATCATCTTGTTCGTCTTTGCCGCTTTATCT…
jgi|Sepmu1|70120|estExt_Genewise1Plus.C_8_t20324	651	217	7.95	2	hypothetical protein SEPMUDRAFT_70036 [Sphaerulina musiva SO2202]	2e-142	1	EMF10680.1	Yes		ATGTCCTCCCCCACCCCCAAACCCAAAAAATTCACCCTCCACTTCCTCCAAGCCTCCCGCAGCATCCGAACCGCCTGGCACCTCGAAATTCTCCAGATTCCATATGAAGTGAAATTTTCTCCTCGGACGGGAAATAATGGTCCTGCACCGTTGGAATTTAAAGCAGCGGCGGGAGGGTTGGGGAAGTTTCCGACATATCTCTCCGACACCTTCGACCCCCAAAACACCCTCCATCTCCTCCCTCCCCCCGGCTCACCACTCCGCTACAAAACTCTCCAATGGATCCACGCCTCCGAAGCCACTTTTTTGCTGCATGCTCTCGCATGTTTATACGTCCAATGGCATCAACACGATGGAGATGTCCAAAAGACTCTACAAGGACTCAGTGGGAATGTGGTG…
jgi|Sepmu1|108090|fgenesh1_pg.5_#_117	714	238	7.25	2	hypothetical protein SEPMUDRAFT_108006 [Sphaerulina musiva SO2202]	3e-158	1	EMF12492.1	Yes		ATGATCCGTCCAGACACCGTGGCACTTCTCAAGGACAACACTGCCGACAACCAAAAGGCCCTCCTGACATTGGTGGTCAACACCGCCGTCATTGGCAACTACACCTCCAACCCCGGATCTCTCATTGCCGTCCCCGGTATTCTCGCTCCGGGTGAGGGAGACTTCGAAGGCGTCAACTTGCTCCCCTACTTCTCCGGTGGCCTCGCATCCACCAACGCCGGTGGCTTCTATGGTGTATCCGTCAACTTCCTCGACGGTGGAGGTGCCGACCCCATCAAGATGGGCTACCCAGCCAACGACGTCAACAGCGCTCAATACATCCTCCTAACCCACCTCTACCCCTACTTCGCCGGACTTCTCGGATGCTCCCTCTTCGGCGCCACCGTCGAGCCCTACCCC…
jgi|Sepmu1|108500|fgenesh1_pg.5_#_527	360	120	7.19	1	hypothetical protein SEPMUDRAFT_108416 [Sphaerulina musiva SO2202]	1e-80	1	EMF12988.1	Yes		ATGACGGGAAAACAACTCACTCTATTCATCACCTTCAAAATCCAACCCGACCGAATTGAAGAATGGAAAGAAGCACATCGACCCGTCTGGGCCGAAACCGCCGCTGAGCCCGAATGTTTATCCATGGACATCTTCCAAGATCCCAAGAATCCGGGCACCTTTCGCTTTGTGGAAATCTGGGCCAAAGATCGAGAATGGTTTGAGAAAGAACAATTCACGAAGCCGTACTATGCGACGCTCTGGCCTAAGAGTCAGCCGACGTGGTCTGCGCCGGTAGAGGTGGAGTTTTTTGAGAGGTCAGGGGATGGCGATTTGCACAGGGAGAAGTATCTTGCGAAATCGAGGTCGGAGAAATGGTGA
jgi|Sepmu1|119648|gm1.7303_g	360	120	7.19	1	hypothetical protein SEPMUDRAFT_119564 [Sphaerulina musiva SO2202]	2e-71	1	EMF09823.1	No		ATGCGTGCAACGGCCATCTTGTTGACAGCCTTGGTGGCAATTCTCCCAGCAATGGGAGAAGACTCGAAGCAAATTTTCGGTCATGATGATCCCATCTACGGTGATAAATGCAACCCCACCCAATACGCCCACTACTGCGCCGGCGACCTTCTACAATGCAGCGGTGGAGTGTGCGATTTCTTCAGCTGCGCAGATGATCTCGATTGCGGAGAACTCCCGAACACTTTTTGCAATAAGAAATTCGATGGTTGTACTTGGCCAGGTGGAGAGTATCTTACTGATGCTCAGAAGAAGTTTTATTATCGCTGGGGTGAAAAACATGGGGATGATACGAATGGGGGGGAGCCGCCTGCGATGTGA
jgi|Sepmu1|66604|estExt_Genewise1Plus.C_5_t30389	720	240	7.19	2	2-haloalkanoic acid dehalogenase [Sphaerulina musiva SO2202]	2e-164	1	EMF12960.1	Yes		ATGTCCAAAAAACACATCGTCTTCGACATCGTCGGCACAGTAATCAGCTACGAAACCTTCTTCGCCGCTCTCGAAGAACGCATCGGATCCCAACTTCTCTCCCACAACATCCCACCGCGCCTCTTCGCCTGGACATGGATGGAAGCCGCAGATCTCGAAAGCCACCACTCCCACACCTCGGGCCGCCCCAAACTCTTCAAAAACATCTTCGCTCCCCTTCTCTACCGCTACCTCGCCATGGCCGGAATCCCCAATCCTCACACCTTCATTTCTTCTGAGGATGTCGAATATATCGTTTCGGCCTACTCGTCTCGCCTGACGGCTCGACCGGGAATCGTGGAATGTTTTCGACGCTTGAGAGAGGCCGGGTTTACGATTTGGGCGTTGACTTCGGGGGAT…
jgi|Sepmu1|112581|gm1.236_g	363	121	7.13	1	hypothetical protein SEPMUDRAFT_112497 [Sphaerulina musiva SO2202]	3e-59	1	EMF16448.1	No		ATGAAGAAGCGACCGATGCTCGTCATAGGACTTGAGGTCGACACGAGGATCGCCGTAACCATCACCATCGCCATCACCATCACCATCACCATCACCATCGCCATCGCCACTTCAGCAGCGTATCATGGCTCTATGAGTCTCTGCTCATCCACGACGGAGGCCATGTATCGCGACATCTATCACAACAGCGTCCTAGAAGCGAATACAGTATTCTTTGTTGACTATGCCCGCTGCCCTATGCCGCGTCTTGCAGTGGCCAGACATACTGTGCGATGCGCACACGTAGGAACAAGCGATGAGAGAAGACGTCGAATGGCAACAAGCCCCGAGAACAAGCACAGAGGCAAGGTCAGTGTGTTGTAA
jgi|Sepmu1|108532|fgenesh1_pg.5_#_559	378	126	6.85	1	hypothetical protein SEPMUDRAFT_108448 [Sphaerulina musiva SO2202]	1e-79	1	EMF13027.1	Yes		ATGAAGCTCCTCAATATGGCGTTCATCTCCGTCCTCGCGGTCCTTGCTCATGCCAGGTCTTGCGACGACAAATTCGATGACTGCATGGAGTCTTGGATCGAGCAGGATTTCCCCGACATTACCAAACTTCCCCAGGCGTACTATGATGATTTCGAGGCCTGTCAGAACAAGTATTACGAGGCTGATGGACATACTTGCAAATCAGACAATGGCGGCGATGATGGCGATGGTGATAAGTGTACTAAGGAACAGAAGGAGAAGGGCGAATGTGATGATGATTGTACGCCAGAACAGGAGGAGAGTGGCGAATGTGGTAATCAGAAGAAGAAGAAGAGGCATTACAGACGCCATGTGCAACATATGCGACGTGCGCTATAG
jgi|Sepmu1|155049|estExt_fgenesh1_pg.C_3_t10176	384	128	6.74	1	hypothetical protein SEPMUDRAFT_154965 [Sphaerulina musiva SO2202]	5e-89	1	EMF14154.1	No		ATGCGCTTTTCACTGCTGATCTTTGCCGTTATGGGCAGCGTCGCTCTTGCAGGTGATGAGGATGATAACGGTGATCTCCAAGAATATTGCGTTTGTGGAAATAATTTCGACCCGGAGTCGCCCATCTTCATGACCATCTTCAATGCCACCATAGACAGTTGTACTGGACTGCTTTGGACCTTGGGATGGTATGACGACATGCCGCACTGCTATCACACAGGAGAATTCGAAAAAATCCAAACGTTCGCGGATGAGTGCGTGAAAAAGCCCGAGAATCGTGCGACTGGTGCTCAATGTTGCCCACCATACGACGAAGCGAACCCGGACGCGCCCTGTGACCACAAGCTTGGCAATACCGGGGACGATCCAGCAGCTATTCCCTAG
jgi|Sepmu1|105183|fgenesh1_pg.1_#_1482	387	129	6.69	1	hypothetical protein SEPMUDRAFT_105099 [Sphaerulina musiva SO2202]	8e-77	1	EMF17921.1	No		ATGGTCACATTATATCTAACTTGGCTTTGGTTGCTCAACCTGCTTCTCTTACAAGTTTTTGCAGCGAGGGACTGCTCCATCGGGGGTGTTCATTTCTACACTGAGCTGAACTGTAGACCCGCATCCCAAGCGTCGGCTATTGGTATCAGCGGACAATTCGACCCCGAATTAAAAAAATGCAGACTAGGCTCCGAATTTGGGTACATTGCGAGCATATCTAAAGATCCTCCCGACATGTGCGTCGACATACGAGTGTTCAACAATGAACACTGCAACGGTACACAAGTTGGTGGCATGTCGGTATCTCAAACTGGGTGCGTAACTCAGGATCTTGGTGTGCAAGATGGGCACTGGTACCAAATATGGGCCGCTCTTTCGCCGCCCTAA
jgi|Sepmu1|121817|gm1.9472_g	387	129	6.69	1	hypothetical protein SEPMUDRAFT_121733 [Sphaerulina musiva SO2202]	2e-87	1	EMF07916.1	Yes		ATGAGCGGGGGCATCGAACGCTTGCCTACAGAACTCATCGAAAGGGTCTTGACTTTTGTGGAGCCTGGCCATCACGATAAAGAGGTCGACATCGCCCAGAGAAGGCACCTGAGTGTCGAGAGCTTCGAGCCGGCGCCTGTGCCCTCGCGAAGCTCTGTGGCCGACGTGGGCAGATTCCGCAGTGTCTGCAAACGATTCGCAGAGATTGGCGAGCCCCTCCTTTTCACTCGTGTCGCCATTCGATTCTCAGTCAATGGTCTCAAGCGCTTAGAGCAGTTAGCAGAGTGGACCCATCTGGCTGCGCAAGTCAGGCGGTTTACCTATCTTGTTCCATACTTTTACGAAGATGGTGAGTGCGGTGATTGCGCGACGTCGGTCATGCGCTGA
jgi|Sepmu1|84700|estExt_Genewise1.C_4_t30277	387	129	6.69	1	hypothetical protein SEPMUDRAFT_84616 [Sphaerulina musiva SO2202]	2e-75	1	EMF13607.1	No		ATGTGGGATTCAGAATCTGCGTATGATATACACTCTACAGGATTGAGAGGTCATCACATGGGGGGAATGTGCTCAACGCGCGTGCTCAAATTGGCACATCATCCTGCGGGAGTAGCAGCCAGTCCGGCAGTAAAGACAACTGTGAACCACCCTGCGAGCACGCAGTCTGTAAGGCGCGATACTTTTCTGCAGTGGCCAGATGTGAACAAGGCTAGCGATGAAGCAAGCCATGCTATGGACAACCCCAGTCTCACGAGTCGAGGTCTAGATTTCGGGACAAGCCTAACTACATACTCTCCACGAAACTGTAGAGGCAGAATCTGTGGTAGACGTATGCGTAGAGAGAAAGAAGTCGAAAGTGTACCTGTAAGGCACAAGGAGCGTTGA
jgi|Sepmu1|38526|e_gw1.2.1598.1	393	131	6.58	1	hypothetical protein SEPMUDRAFT_38442 [Sphaerulina musiva SO2202]	3e-89	1	EMF14867.1	No		ATGAGTGTCGCGGATAATCAAGCGTACACTCTCGTCGTACATTTGTATACCAAAGAAGGCGAGGAAAATATCAACAAGGTCAAGGCGAAATTGCAAGAGGCTAGTCAGGTGTATTCGAAAGATCGGGAGACGTTGTCTTGGTTTGTAATGCAAGATCATCTCGATGCGAGAAAATTCACCATTGTTGAGAGATATGTGAATGAGAGTTCGCAAAAATATCATCTCGAAAACCCCTACTGGCAAACCTTCGACCCCTACGTCAAACCCCTCCTCGCCGAAGAAATGGATCTTCGACGCTACAATGAGTTGGATCTCAGTCAGGAGGTCAAAGTTGTGCAGAATGAGACTTTGTGGAATGAGGTGGAGGAGTATCAGAACCTGAAGGATTGCTGA
jgi|Sepmu1|8820|gw1.1.287.1	807	269	6.41	2	hypothetical protein SEPMUDRAFT_8736 [Sphaerulina musiva SO2202]	4e-178	1	EMF16393.1	Yes		ACCCTCGTCGTCGCCACGACTTCCAAAGACAACATTTCCTGGACCACGCATCTCTCCATCCCCAACCTCCGTGTAATTCGCTACATCAGCGACTCCTCCACGGCACCCTATCATCCCGCAATCCCTTACAAAGGCCGCGAAGCACTCATTTATCTGACGTATCTTCACGATTACTATCATTCTCTCTCCGATATTACCATTTTTACTCATGCTTCCCCGGATCCTTGGCACATTGATTCGACTTTATTACATTCTCTCCCATTTGCTTTGACGCATTTGGATCTTTCCAAGATTTTTTCTCCTTCTTCTCCTTCCTCTTCCTCTTTTGGTTTTCCAGGCGACGGACAACGCGAATATTTTAATTTACGAACCAGTTGGAAATTTGGATGTCCCGATTGG…
jgi|Sepmu1|52679|e_gw1.11.822.1	1215	405	6.39	3	branched-chain amino acid aminotransferase II [Sphaerulina musiva SO2202]	0	1	EMF08746.1	Yes		ATGGCAAACAACACGATTTCAAGGCTCGATGCCAGCCTCCTAACCACGGCATATACAACCTCCCCACGACCATATCCCTCGCCAACTTCTCTTGAAGTTCGATTACTAGAATACCACACCGATCATATGATCATTGCATCCTGGAATGTCCACGCTGGATGGTCCAAGCCAACCCTCCAGCCCTATGGGCCGATAGCAATGTCCCCGGCCGCATCAGCTCTGCATTACTCGACCGAGTGTTTCGAAGGACTAAAACTGTTCCGCGGACCGGACGGACAAGCACGACTATTTCGCTCCATCGAGAATTGTGAGCGTATGCGTCGATCCGCAGCACGAGTGGCACTGCCCGATTTCGATGCTGCAGAGCTCGAGAAGCTGATTGTTGCTTTATGCGCATGC…
jgi|Sepmu1|117790|gm1.5445_g	414	138	6.25	1	hypothetical protein SEPMUDRAFT_117706 [Sphaerulina musiva SO2202]	1e-98	1	EMF11732.1	Yes		ATGAAAGCAACAATTCTCGTGGCCGCGTTTATGGCATGCTGGACCAATGTCTACGCAGAAGACTGCCCCCCCTGCACGAAGTTTGACCCCAGCGCTCCGAACAGCCCCTGCGGCGAAATGCAATTTGGAGGAGTCGGCTGCCAGTGCTGGGAACTGGGTCGAGACAAACATACTTACCGCTTATTTGCGCACAAGGACGGCACCAAGGTCGAAATCGATGAAAATAATAGAATCCATATGTGGTGCAACGATAAGGCTTGCATACGCAAAGATTATTGCAAGATTGAACCCTATTGGCGCGACCTTGCTGACTGGGTGCACGACGGATCCTACGAGTTACCAGCGGGCAACGGTTGCTGCCAACTTCCTGCGCATTACATTCAGCACGCCACAATGTAC…
jgi|Sepmu1|120129|gm1.7784_g	417	139	6.2	1	nucleic acid-binding protein [Sphaerulina musiva SO2202]	6e-88	1	EMF09174.1	Yes		ATGCCAAAGCCCAAACGCAACATCCAAATCGTGGCCGAAGAAACATGGACTCCGCCTGCATCGCTGGCTGCCAATCAAAAAATCGCGCGCGTCAAAATTGCTGCTGGCAATCACTTGTACCACCTGGAATTGCCCTCGGGTGAGGCACTTTTGGCCGAACTCGATGCCAAATTCCGCTCCACCATCTGGATGAAACGCGGAGGCTACGTCTTGTTGGACACGGAAGCTCTGGCCGAGCGCGGCAATAAGCTGGCTGGCATCATTGTCAACATTGTTGGCGACGAGAAGGCGTGGCGGAAGATGCCGTATTGGCCCAAGGAGTTTGCTGCGAAGCAGTCGAGTTATGCAGAAGATTCTGATGATGAAGACGATCAAGGACCCCAGATGCCGCCATCTGAT…
jgi|Sepmu1|48810|e_gw1.8.690.1	876	292	5.91	2	NAD(P)-binding protein [Sphaerulina musiva SO2202]	0	1	EMF10375.1	Yes		ATGACAACTTACTCGATTGACCCAGCCGAACTCAAGGCTCTCCATGGAAAGACTATCCTGATTACGGGAGCAGCAACAGGCATTGGCGAAGCCGCGTTCAAGTTGGCCATTGAGAATGGAGCCAACATTGTAGTTGGAGACTGGAACGAGGAGGGCGCATCCAAACTCGTCGAGCCATACGAAGGGCGAGCGATTTTCAAAAAATGCGATGTCTCCAAGTGGGACGATGTCCTGGAACTGTTCCAGGAGGCCTTTCTCCGCTTTGGAACAATCCACAGTGTACTGTCCAATGCCGGCATTAATGGCAATGAAAGCCTTCTCGACGAAGACATCGATGAGCAGAGTGGAAAATTGCTACCACCAAACCTGAAATCTCTCGATGTCAATTTGCTCGGTCAA…
jgi|Sepmu1|154572|estExt_fgenesh1_pg.C_2_t20259	459	153	5.64	1	hypothetical protein SEPMUDRAFT_154488 [Sphaerulina musiva SO2202]	3e-73	1	EMF15740.1	Yes		ATGCCTTCTCAACTCCTCACCCTCCTCCTCTCGAGCATGCTGCTCAGCCTATCAACCGCCGGCCTCGTCCCTCTCGAGCGCCGCGCAATCGGCTGTGGTACCTGCTACGAAGTCGGTTCCAAGCGCATCACCATCAACGGCGGAAATTCTTGCTATGTGGATTGTTCGTTGCAGCAAGTCGATAGCGCTTCCGAAGTTTGCTGTGGGAGGTTTGGAGTTGGAAGTGGTTGGAGAAATGGGGAACGGAAAGGGGTTGGGAGTTGTGGTGCGAACACTAGGGGTGGTGGTGGTGGTGGTGAAGATGGAAAGGATCGAGTTCGGTGCCGTGACCTGTCTTTGCCTTTAGGAGAGGTAGTCTTGATTCTTGTGTATGGAGTGGCGATTGATGAGAAAAGTCTC…
jgi|Sepmu1|113592|gm1.1247_g	939	313	5.51	2	citrinin biosynthesis oxydoreductase CtnB [Sphaerulina musiva SO2202]	0	1	EMF17517.1	No		ATGGCTACCAAGTATAAGAAGAGACTCGTCATGGACATCACGGCGACCATCACAGCATCCAGAATCAGTTCAACAACAGTGTCCACCAGTTACAGTCCGGCTCCAGTGCCATTGCTACAGTATCAGCACCGCCAGTCGACGGAGCCGAGCTACAGACCCAAGTACGAAGCGGATCAACACCTGCCTCGCATCCTCATGTTTCATGGCGGTGGCACGAATTCTCGCATCTTTCGAGCACAAACGCGTGTGGTACGCAGGCTACTACGACCATACTTCCGCTTCGTCTTCGTAGAGGCACCTTATGTCTCTCACCCTGGCCCCGATGTGGTGAAAGTGTTCGAAGGCATGGGTCCTTTCAAGGGTTGGCTACGATGGCGAGACGACGACTGCTATCGAGGA…
jgi|Sepmu1|111040|fgenesh1_pg.10_#_264	477	159	5.42	1	hypothetical protein SEPMUDRAFT_110956 [Sphaerulina musiva SO2202]	2e-94	1	EMF09479.1	Yes		ATGCTCCTGTCATACGCCCTTTTCGTCGCCTCTGCTGCCGCTACAGCTCTCTCTTCTTCCCAGCTCGAAGCCCGCAAGGTTAAAGATAGCGATTCCACAGAAACAGGCAATTCTACAAAAACAGGCAATCCTGCAACTGATCAGCCATCGGATGAAAACATCCCCAAGGACGAGCCATTCTGCTTGTGTATCGATTTATCACTCCCTCCCGAAGATGCGGTGGACGAAACTCTGACTGAGGACGTCTGCGGTATCCAAGGAGGCCAGTACGCTACTTACAAAGCGAATTCGCTGGGGGATAGGTTACTGGGTGGTTGCTTCAGTTACGACTTCTTCTGGACACAGGAAGTTGTGGACTCTTGGACCGACGATTGCTTGGCCCAGTCCGGTAACCAGTGC…
jgi|Sepmu1|17278|gw1.10.508.1	477	159	5.42	1	RNase_P_Rpp14-domain-containing protein [Sphaerulina musiva SO2202]	2e-64	1	EMF09720.1	Yes		ATGGTCCGAATCAAGCACCGCTACCTCCTCCTCCACATCCTCCACCCCAACCCAACAACATCCACCACCAACAAAACCACCAACTCCTCCAAAGAACAAGCACCCCCCATCCCCTGGGGCCCTCTCACCTTCCACCGTCCCACGCCCGACAAACTTCTCACCCCACCCCTCCTCCTCAAACTCATCAAAGACTCCCTCAGCACACTCTTCGGCGAGCTCGCGTCCGGTCAAATTGCCTCTTCATTACAAATCAAATACTGCAGCGCAGCGACATCTACTGCGATTGTGAGAGTTGCGAGAGCGAATTATCGAATGGTGTGGGCTGCTTTGAGTTTTGTGACGAGACTTTCTCCTCTTCCTCCCTTGTCGGTGACGAAGCCGCCGGGAGGGATGATGGAG…
jgi|Sepmu1|148609|estExt_fgenesh1_kg.C_4_t10105	504	168	5.13	1	hypothetical protein SEPMUDRAFT_148525 [Sphaerulina musiva SO2202]	3e-15	1	EMF13146.1	Yes		ATGCAAATGCGATACTTGCTAGCCGCGCAGCAACGACGTGCAGCCATGGGTGGCCGTTGTGGCGGTACTACTACTAGTAGTAGAGGAGAATGTACAAATCCCCAGCAACAGCAGCAGCAACAGCAACAGCCACAGCAAGCGAGTAGTAGATCAATGAGCAATAGCGGCGACAGTAACAGTGGAAGCCGTATAAATCCCATGCAGCAACAACAGCAACAAGCTCTAAGAGCAATGCAAGGAGGTAATAATAGTTACACCTACGGCATGCATCCCCTAGCAGGCATAACGACGGGTGGATCTGGATCTGGTGCTGGTGGATACAATTCCCCAACAAGCATAATCGGCGGTAGGATGTTGAATCCTTTTATGATGCAGCAGCAGCAGCAGCAGCGGCTACAG…
jgi|Sepmu1|125117|fgenesh1_kg.4_#_135_#_isotig09006	512	170.667	5.05	1	hypothetical protein SEPMUDRAFT_125033 [Sphaerulina musiva SO2202]	1e-90	1	EMF13180.1	Yes		ATGACTCCGGATCTTATCTCGTCGCCACCACAACCTGGCGCTGCAGAGCGTGCATTTCACGAAGTCGAGACTATGCTCAACATACGGGAGCAGCTGAAGATGGATAGCCCGATCAAAATGCCCCAGCGGAGACGTCACTCTAGTACAAGCACAGTACGAGATGATCACACTATTGTCTCTCCAGAGAGCGCACGTTCCGAACTCTCTACTGAGGGATTATTCGCGATCCCGCTCAAGCGTGCGCAACGTAGCGACGGCGGCGGCCCTTCCCAATCTTCACCTAGGGGGCAGACCTCACTTGAGAAAACGTCGACCAAGCAGGCTCCGCCCGAGACTCCTTCCACTGTTCGTTCATCACCAATGGCACACCACCCCAGCGCCATGCCATCCCCATTGCGC…
jgi|Sepmu1|110730|fgenesh1_pg.9_#_445	513	171	5.04	1	hypothetical protein SEPMUDRAFT_110646 [Sphaerulina musiva SO2202]	6e-96	1	EMF10269.1	Yes		ATGGCGCCTGCTACAAAGTCGAAAAAGCCAGTGGCAGCAGCGGCAGCAGCAACAGAATCGATCATCAGCAGCCAGAGCGCGCACGGCGAATCTGACGTTGAAACGCCTCAATCGCAGTCACAGCAGATTGATACCGAAATGTTGAAGCTCGCCATCAAGAAGTCCAAAGAGCAGTCCACAACGCTCAAAGCCAAGCGCGAAAAAGAAATCGAGCGCAAACACAAACAGCGTCTCAGCAAGCTCCAGAAGAAAATCGACGAAGCCCACAAACAGCAACAAGACACAGCAGCGGTAACTAAACGTGTTCCAACCACAGAACAACCAGACGCGAAATCCACCAACCCAAACTCCACCGTCTCAAGACCCTTCTCGCCCGAAGACGAGACCTCCAAAACCAAT…
jgi|Sepmu1|133535|estExt_Genemark1.C_5_t10407	513	171	5.04	1	hypothetical protein SEPMUDRAFT_133451 [Sphaerulina musiva SO2202]	3e-123	1	EMF12807.1	No		ATGGGTTTCGATGAAGCAGCTTTCGACCGGGATATCAAGGATGTCCACTTGATTTACGACTACGATGCCCAGAACGTGAAGACGGGCGAGCCAGAGAAGTGGAAGTATGAGATGTGGTTCTACAGCAAGACCCGCATCGTCTACGCCATCCACGGCGGCCCCATGGCCGGCCGCAAAAACTTCCAAACCGCCGAGTACCAATGCATCCGGCCCGGAGAACTCTGGCAGTGCAACTGGCTCGAAGAGACGGGCACCATCTGCAGTATGGTGTACGATATCAAACAAGGACGTATTACCACTCTCTTGGGCTTCTCCAAGGGCCATTGGGAGAAGGCGGAAGAGGCGCATGGCGATAAGCGCAATCCCAAGGACTTGGAAAGATGGCGCGGATTGGCGAAG…
jgi|Sepmu1|117481|gm1.5136_g	519	173	4.99	1	hypothetical protein SEPMUDRAFT_117397 [Sphaerulina musiva SO2202]	1e-07	1	EMF12849.1	Yes		ATGTCTCCTACAGCTATCTTGGACGCTGCCTCCGCCGCTATCAATGCCTCTGCTACACTTGCATCCGCTGCCTCCGCCGCCGTTACTGCCTCTGCTACACTTATATCCGCTACCTCTGCCTCCGCCGCCGCTGCTACTGCTAAGGTCGTTACCCTCGAAGAGAGGGTAGCTCTACTTGAACGTCGCCTCGAATATAAGACAAGTAATACGAACTCTCTTCGTACAGCCCTATCAATATTGAAGAAAGAGTTCTACGAGCGCTACCCTAAGCTCGAAGATAACGACGACAACGACGACGACGACGACGACGACAACGATGGCGATAGCGATGGCGACGACGACGACGACAATAGCGAGGACGACGTCGTTGACAGCGTCAACGACAATAACGACGGCTAT…
jgi|Sepmu1|10009|gw1.9.164.1	522	174	4.96	1	hypothetical protein SEPMUDRAFT_9925 [Sphaerulina musiva SO2202]	1e-124	1	EMF09876.1	Yes		GAATATATCCGCTACAGCGGTCCAGCTTCGAATTTTCCTGATCCGCAAACTTGGGCTAAATATGAACTTCTGTGGGAACAGAATCGCCAATTGATGGGACTTCATAATTCCGAGAGCGAAATTGAACATATTCGAAATGCAATCGAAATTGTTTCCAAGGATTCTGGAGTCGATGCTCGTGTGATTGTGTGTGTGATTGTGCAGGAATCGGGAGGGGATGTTCGTGTGAGGACTACCAACAACGGCGTCCGCAATCCCGGCCTCATGCAATCCCACAACGGCGTCGAATTCAACCCCTCAGACCCACAAGGCAGCATTCTCCAAATGATCCGCGACGGCACCCAAGGTGTGGCCGGTCCAGATGGCGGAGAGGGACTTCAGCAGTGTTATGAGGCGGAA…
jgi|Sepmu1|148983|estExt_fgenesh1_kg.C_4_t20001	522	174	4.96	1	hypothetical protein SEPMUDRAFT_148899 [Sphaerulina musiva SO2202]	8e-125	1	EMF13679.1	No		ATGAGTCTCGTCGCGCTCGTCAATGATCCAAAGATCATGAAGAGCATGACCTCGCAGTGGCTTGAACAGAACGGCATACTCGCCACGCCATCAGATCTCACTGATATGCTCGGTTTCCCCAATGGTATGGTGATCGATGTTCTGAAGAAAAACTGTACTCCTTGTGAAGCTGCTCGTTGGCTCACGGGAATACTGGGATACAATAAGGGCTGTTTTATCCCTCCTCAAAATTCCAGGTGCTTCACCGCTGGCTTGCCCACGATCATGCCAAAGAAGCTTGCGGAGCCAATATTGGACTGGGCCAAGTACGAGACTGCCGCAAAGCTGCTTCAGTGGCAGAAGTTACTGGATGCGAGGGGACCGGAGGAGAACCGTAAGTCACACATCAGCTCCTACCTC…
jgi|Sepmu1|157787|estExt_fgenesh1_pg.C_8_t10143	1053	351	4.91	2	hypothetical protein SEPMUDRAFT_157703 [Sphaerulina musiva SO2202]	0	1	EMF10491.1	No		ATGGACGTACCTGTTGGGTGGGAGGATGAGGATGAGGATGTGGAGAAAGGTAAGCTCGGTTGCCAGGCGGGCGAGAGCGGAGGCGCGTCAAAAGAAGAAGGCCATGGGGGAGAAAAAAGGCAGATCGGAAAGAAGAAGGGTGGAAGAGCGTGTGGACAGCGAGCTGGAGCAAGGAGAGAATATGAAGCTCAGCAGTGGTGTGGTGGTGGTGGTGATGATGAGAACAGGGGTGGGGATAAGGTGACGATTTGCGCGGTTTGGAGTGGTGGGGGCTGGTTCCGTGGTCACTGCGCAGTGGCTCCCCCTCGTTCGGGGGCCCATTCTACATGGAGCAAAGTGCAGTGCGTGGATGATGATAGTGTCGTCTGCCACGACTGGACGGAGGTGGTACACCAGGGT…
jgi|Sepmu1|132006|estExt_Genemark1.C_3_t10244	546	182	4.74	1	hypothetical protein SEPMUDRAFT_131922 [Sphaerulina musiva SO2202]	9e-116	1	EMF14203.1	No		ATGAATGTGATCGAAACAGTGCCTGAGGAAGTGGTCGGAGCAGTACTGGAGTGTCTGAAGAACTGGTCGGAACAGGAATTGATCGAAGCAGTGCCGGAGTATCTGAAGAACTGGTCGGAACAGGAATTGATCGAAGCAGAAGTGATCGAAGCAGTGCTAGAGTGTCTGAAGAACTGGTCGGAACAGGAATTGATCGAAGCAGTGCCGGAGTGTCTGAAGAACTGGTCGGAACAGGAATTGATCGAAGCAGTGCTGGAGTATCTGAAGAACTGGTCGGAACAGGAAGTAATCGAAGCAGTGCTGGATGCCGGAGTATCTGAAGAACTGGTCGGAACAGGAAGTAATCGAAGCAGTGCTGGAGAGTCTGAAGAACTGGTCGGAACAGGAAGTAATCGAAGC…
jgi|Sepmu1|151563|estExt_fgenesh1_kg.C_100196	591	197	4.38	1	hypothetical protein SEPMUDRAFT_151479 [Sphaerulina musiva SO2202]	3e-141	1	EMF09474.1	No		ATGCGCTGGGGGTGGGGAAGAAATCAACCTATCGCATATAGTCGCATGAACTCTCAAGATGGAGCTCAGCACACCATCACTGGTGATATCTATGGCGACCATGCCTCACCTCGCAACTATCAGCAGTCAGGGGTGCCGACCCCTGCCGAAAACGGCATCTCATATCAAGTCACTCCGTCGCAGGTGTGGACCCTCAACACTGGCGAAGGCGACCTCAATGTTCTAGCAACTGCTGCGGCGCACGTGACATCTCATGGAGAGGAGACTTTGGAGACACACGATCCTGTTGCCACCACAGCCCAACAGCCCAACGAGCAGTACACTAATGCCATGGACTTCAGCCACCTGCTCAATAGCGACTCGGCCTCGGGTCCTTCGCCGCCCGGCGAGGACGATGAG…
jgi|Sepmu1|23722|gw1.13.427.1	612	204	4.23	1	Clavaminate synthase-like protein [Sphaerulina musiva SO2202]	9e-114	1	EMF08105.1	Yes		TTCACATCCATCCCCACAATCTCCCTCCTCCCCCTCTTTTCCCCATCCTCTACATCCCCCTCCCATCTCCAATCCCTCGCAGCAGAAATCCACTCAGCATGCACCACAACGGGATTCTTCTACGCAACCGACCACGGAATCCCTCTCGCAAGCCAATTTGAGATTTTCGCAGTCATGGAGAAGTTTTTTCGACAAGTCGGGGAAAAAGAAAAAATGCAGGAGGCGCATTTACATGCGAATCCCGCGATGAGGGGGTATGAACCTTTGGGGGAGACGGGGAGGGGGAGGAAGGGGGATCTCAAAGAAGCCTTCACAATCGGAGACTGCGTACACGATTCCGAACAAGTATCTTTTTATCAGTCCCTTTACCCTCATTCTTCCCCTCTCCCTTCTATCCCC…
jgi|Sepmu1|144156|fgenesh1_pm.10_#_39	642	214	4.03	1	hypothetical protein SEPMUDRAFT_144072 [Sphaerulina musiva SO2202]	5e-159	1	EMF09214.1	Yes		ATGAATGCCACCTTATTGCCCTCTCCCACCGACCAGATCTTCCGAGACGACCCTAGTCCTGAGGTAGATCGTGCTTGGAGACGTATTTCCAACGAACAGCCCATCGCTCTCAGTAAAGAAGAAGTCATTGCTCTAGGAAAAGATCCTTCCGAAGCCGTCCAATATCCCGAATCGTTTGGTTTAGGAGAATCCTACGCGGGAAGAATCGACGTCTTTCATCAAATCCACTGTCTTGACGCCCTCCGAAGAGAAGCCCACTGGAACTACTACTACGCATCTAAATACCCCGACCTCGAACACTCCACCAAACTCCACCAAGTCCATCTCTCACACTGCATCTACTATCTCCTCCAAAACATCATGTGTCAAGCTTCCGTCGACGTTTACACGCACGTCTGG…
jgi|Sepmu1|120534|gm1.8189_g	651	217	3.97	1	hypothetical protein SEPMUDRAFT_120450 [Sphaerulina musiva SO2202]	4e-117	1	EMF09612.1	No		ATGGCCTCGGCAATGTCGATTGCGCAGAAGCGCAAACAATCGATCGTACGCAAGACTCCTCGCACTAGTGGAAAGGGACTTCCTTCGCGCATAGGTAGTAAAAAGCTTCCAGGCACTCGCATCAAGAAGGGACACAGATATGCCCCAGGTACATTAGCTCTCAAAGAGATCAGGAAGTGCCAGAAGGAGAGCCTGCTCTACATCAAGAAAACCCCATTTGCCAGACTTATCAAGGAGCTCGTTATAGATCAGGCTTATATACCTCTTCGCATTCAAGCAAGCGCTCTTGGCGTTCTTCAAGAATATGCTGAGTCTCTCTTAGATAATACTCCGCTACTCCTAGATAATGAGCAGGACGATGATAAGCAGGATAAAGATGAGCAGGAACAAGATAAGCAA…
jgi|Sepmu1|159715|estExt_fgenesh1_pg.C_130162	684	228	3.78	1	hypothetical protein SEPMUDRAFT_159631 [Sphaerulina musiva SO2202]	2e-163	1	EMF08113.1	Yes		ATGGGCAACGTAGTCAGCCACGTCATGCGCCACCACCGCGGCAGCACTCTCGCGCGCCGCGAAATCGAAGACGTCCTCAATCGTCTCTCCGTGCTCGCCGAAGTCAAAGCTCGCAACCACCACTCACGAGTCACTTCGCACCCGATTGATGCGGAAATTTTGCCGATTGAAAAAGTCGTGCGCAAGGTCCATTTGGCGCATTGTGGGGTTTCGAGTGGGAATGTCAAAGCTGTGCAGGATGCGATTGAGGAGCATTTTGGGTATTATATGGTTGGGGATGTTGTCGAAGGATTATCCGCCGTCCTCACCGAAACCATCGACCATCTCATGAACACACTCTCCTCCAAAAACAGCAGTGAATTCACCAGCTACGCCATCACCATCGGCAACACGGGCAGC…
jgi|Sepmu1|148414|estExt_fgenesh1_kg.C_3_t20028	1374	458	3.77	2	hypothetical protein SEPMUDRAFT_148330 [Sphaerulina musiva SO2202]	0	1	EMF14695.1	Yes		ATGGCAGATCTCAAGCGCAGTCGTGACAGCAGCAGTCATGGCCCTAGCAAGCTCCCTCGTCTCTCGTCATTCCACCCTGACGAGGATTTGGATAATCCAGTGCACACGTTTGTTGGACGCTATATGGGAATGATGAGGGATAGAAAGGAACGCTACAACACGCTCCTGGCCTTCGCTTCTGAAGATAATACGGAGTTCCGAAAATTCCATGCTAAGATAGTCAACAATGAGCGACGCCTGGAGCAGGCACTGGCTCATGTCTTTGAGATGACCTTTTCCGTGCACGAGGAGTTAGACGCTATCGAGAACTATGAGCTCCCGCGTGCGGTTTCATCTGGGCCCCAGTGGTACCGACGTGGGAATATACTCGACCTCAGCCGCAATCAACTGTCCGCTATT…
jgi|Sepmu1|115404|gm1.3059_g	1488	496	3.48	2	cytochrome P450 [Sphaerulina musiva SO2202]	0	1	EMF14027.1	Yes		ATGCTAGCAACATCGAAAAGCATGAAGCTAGAGCTCGCCGCAATCCTGACATTGACCCTAAGTCTCTATCGACTCTGGGTCTGGTATAAACACCCTCTACGAAAAATCCCCGGCCCCCTATCCGCCTCATTCAGCAATACCCTCTACTCCTGGAATTTCATGCGCGGTCGCCAACCCTACCGGCAACTCGAATTGCACGAAAAATACGGCTCAATCGTTCGTGTAGCGCCCAACGAAGTCAGTTTCAGTTCCGCTCGATCCTGGTTGGAAATCTACGGCCCACGAAAAGGGATCGGAACATTCATCAAAAGCGAATTTTACGATGGAGGGAATTTCGCTGCGGAAGCGCTGTCTATTGTGAGTGAACGCGATCCGAAAAAACATGCGGAGATGCGGAAA…
jgi|Sepmu1|132208|estExt_Genemark1.C_3_t10499	783	261	3.3	1	hypothetical protein SEPMUDRAFT_132124 [Sphaerulina musiva SO2202]	0	1	EMF14471.1	Yes		ATGGCGGTGACACCCCTCGCCATTCTCAGCTCATGGTATCCCCAGCTCCTGCAGCGTAACATCGAGAAGTCGCGCGATGCTGGAAAGCGTCTCGATCGACGAAGCCTGGCGTACAGGCTATCAAAAAAAGACGCTGAGGACTCTACCATAATAGATATCACCAAGGCTGCTTTCCGCCCCATTTTGAAGCACTTTGATATGAACAATGCTGGTCTGGTGAGTCTGCCAGAGAACATACCATTTGTGGGGCCACCACGTCCGGAGCATGAAACGGCCTGGGAGGATCTCCTTAGCGGATTCAATGTCCGGATATCTCAGAAAGAAGTGGCAGGTGCGCCGTTCGAGTCGTACGAGCTGAGAGACGGCTCGGGGGATCTTTGGGCAACACCATACGTATTC…
jgi|Sepmu1|9077|gw1.11.62.1	789	263	3.28	1	hypothetical protein SEPMUDRAFT_8993 [Sphaerulina musiva SO2202]	3e-180	1	EMF09153.1	No		CAGATGCAGATGAGTCTCGGCCAGAAAGTCAACAGGCGATGCGACACGTGCGGAATGGAGTATGTTCCTTCTTCTGCCGAAGATCGCAAGTTGCATGACAAGTATCACAAGCAGAACCTGGACGGCTTCGACCTGGGAAAGGACTTTGTGGCCAAGAAGAGAAGAGATGGGAGGAAGCTATCCGTCTTCAAGGGTGTGAAGGAGGGAGATGCGATCGTGTATCTGGACTGCTATGATAACCATCATCGAAAAAAGAAGGGTCAGGCTGTTTTGGAGGTGGTCCAAAGGGAGCTGGGCGCCGTGGCGATACCAGAGGCCGAGATCTGGGACTTGAAGAACGAAGAGATCAACATTCCGGAATCAAAGTACAAGAGTTTTCTGTATATCAGAGGGAATAAG…
jgi|Sepmu1|113977|gm1.1632_g	816	272	3.17	1	hypothetical protein SEPMUDRAFT_113893 [Sphaerulina musiva SO2202]	3e-153	1	EMF17920.1	Yes		ATGCCCCCCAAACGCCCCCTCCCCAAACACCAACCCAACCCGGGCGAACGTCTCATCCTCAAAAATCTCCTTCCGACAGGCCACTTCACCTGGAACTATGCACCTCTCAGTCCCTGGCAACTCACGCGCACGGGAGACGCGGGAGCGCGACTCATCGAAATCCACATAACAAATTTCCGCGTGGCAAATCTCGCAGCGGCGATGGCGAATTTTCCTTGGGGAGATAGAAAATTTCCTATAGCGGTGTTTTTGGTCGTGGATGTGACAGAGGCGTTTTCGGGGGATATGGAGGAGGCGGTGGAGTTTGTTAGGACGGGGGGGATTGGGTCTTCTTCTTCTTCTTCTTCTTCTTCTGGGGGAAGAGGAGGGTTTGGGGAGGATGTGGGGTTTGTGGAGGGG…
jgi|Sepmu1|116161|gm1.3816_g	828	276	3.12	1	hypothetical protein SEPMUDRAFT_116077 [Sphaerulina musiva SO2202]	8e-27	1	EMF14819.1	Yes		ATGCCTCCCAAAGCCCTCATAAAACCCCCCGCCAAACCCCGAACAAGTTCTCGACTCGCCGAAGCAGCAGCAGCCAAAAAATCCGCTCCAGCCGCTTCATCATCATCATCCTCTTCATCATCCTCTTCATCAAGTCCTCCAGCAGCCCCCAAGTCCAAAACCCCAACGAGACCTACTGTCCCTAAATCCTCTGTCCCCCGCGTTGAATCTATTTTGAGTCATCTGGCTATCTATCGCTCTTCTCTCAATGCGGAAACTGACCCGAAAGGACTTCTTCAACCGGGAATTTTACATCTTGAAGCTGCGCTTGCTGCGCTGAGGAATGTTTTGCCGGTTTTGCCGGGTGGGGGGGATAATCCGTTTAGTCCGGGGGGAAGTCCTTACGGAGGTAGTGGTTCT…
jgi|Sepmu1|107117|fgenesh1_pg.3_#_692	852	284	3.04	1	hypothetical protein SEPMUDRAFT_107033 [Sphaerulina musiva SO2202]	1e-43	1	EMF14754.1	Yes		ATGCAATACTCCATCATCTTTCTCGCTGCTCTGGCAGCAGCCAACCCCATGGCCAACAGCGGCAACAAACAACAAGGCTATGGATCGAATGCCCCATCATATGGCGACGAGCAGCAATCTCCCCCTGGATACAACGCAGGTCCATCGACGACGACGTCGAGCTGGAGCAAGTCCTCGTTCGTTAAGCCCACTACTACGTCGACGTGGGTGCACACGTCCACTGTGACATCTTCTACCCATGTGACTCCGACGACCAAGGGAGCAAAGCCGAAGTCTTCTTCTTCTTCTTCTTCTTCTTCTTCTTCTTCTTCTTCTTCTTCTTCTTATTCTTCTTCTTCTTCTACAGGACCAGCGAAATACCACACTACCCTCGAGACTTCTAGCAAGAGTTCAATTCAT…
jgi|Sepmu1|111580|fgenesh1_pg.11_#_318	870	290	2.97	1	hypothetical protein SEPMUDRAFT_111496 [Sphaerulina musiva SO2202]	5e-167	1	EMF09021.1	Yes		ATGAGCAACGCCATTCTTCAAACACGAACACTTACAGTCTGGAGATTGAGGTGGCTGGCATTTGCACCCGTTTCTTGTGCCAGCCCTGTCGGTCACAGAAAGCCGCCTGCTGATCGAACTCTCCGACTTGTTTATGCCCAAGACACTGCCGGTTTGCCGACTTCTGAAGAGGAGTCGGACCTGATCATGAACATGCAAGCTGACGTGGAAGTTGACGTTGCTGCTGGAGATACATACAGAAGCATAAGATACTGGGGGACAACATTCACACAGCGCCTGTGCGCGATGCGTAATCGCACCAGCGCAATTCTATCAATTCTATCAATGCTATCAATTCTACCGGAGGTATGCATTGAGCCATTCCCGCGCGATGGTGCGGTACACGCGGTCTCGCGCACT…
jgi|Sepmu1|68041|estExt_Genewise1Plus.C_6_t30452	909	303	2.85	1	glycoside hydrolase family 16 protein [Sphaerulina musiva SO2202]	0	1	EMF12244.1	Yes		ATGAAGACTTCAGCATTCACTTTAGCATTCGCCGCCAGCTCTGCCCTTGCTTCAGCACCGAGCACTATAAACACATCCTGGAAAAAGACTCTCTTCCTCGACGACTTCACCGGCGGCTCCGGCTCAGCGCCCGACAGCTCGAAATGGATCATGCAAACCGGCACCAGCTACCCGGGTGGGCCTCCCCAATGGGGCACCCAAGAAGTCCAAACATACACCAGCAGCGGCAACAACATCCGTCAAGCCGGAAACGGAGATCTCTGGATCATCCCCACCCGATCCAACACCAACAACGGCAACGGCACCTGGACCAGTGCACGCCTCGAAACTCGACAGAGTAATTTCCAAGCCCCTGTAGGCGGCAAACTACGCGTCGAAGCACGCATCAAAATCCCCAAT…
jgi|Sepmu1|140160|fgenesh1_pm.3_#_281	915	305	2.83	1	NAD(P)-binding protein [Sphaerulina musiva SO2202]	5e-164	1	EMF14292.1	Yes		ATGTCACCATCCAACTGGGGAACCCAACCCATCCAATCCGCCTTCCGCACCCACCACTCCCACCCGCCACCAACTCTCCACCCCACCCTCACACGCCTCCCGCACCCTTTCATCGTCTGCATAATCGGCGCCTCAGGCAAAATCGGCTCCTCAATCGCCCTCTCATACACGCAAGCCGGCGCCTCGGCTCTGATCCTCGCCTCGCGTCGAATTCCCCATTTGGAGAATTTGGCCCAAAAATGTCATGCAGAGAATTCGGCTCTGGAGATGGAAATTTGGGATTGTGATGTTACTTGTTCGAAATCTGTCGAGGGGCTCGCGGAGAGAATTCGGAGGCGCTGGGGAAGGTTGGATGTTGTGGTTCTGGTTTCGGGCGTTTCGGGCTTGATCAGGACCAAG…
jgi|Sepmu1|38416|e_gw1.2.565.1	960	320	2.7	1	alpha/beta-hydrolase [Sphaerulina musiva SO2202]	0	1	EMF15861.1	No		ATGCTGTCGATTGGCATCTATGGCTTCTTCTGCGTTTCTTCTCTCCTCTCCGTCTTGACGACTGCTTCTCCTCTGGCCAAGCGCGTAGCTCCGACCTTCGTCTTCAGCGGGGATGCGCCCTTTTCTGTCTCGAGCGATACTTTGGCAGCAGCATTGACCTGCCCAAATGGCAATCCGACGACCTCATCCCCACCTGTCCTTCTCGTTCATGGCACAGCGAGCGTTGGCTCAGAGACTTGGGGTGAGGGCTACGTGCCTGCCCTCAAGGCTAACGGCTATACAGCTTGCTATGTCAACATTCCCAACCGATCAATGGGAGACATGCAAGTCAATGCCGAGTTCGTAGCATACAATCTCCACTACTTATCCTCCCTCTCCGGCGGTCTCCCACCCGCCGTT…
jgi|Sepmu1|145212|fgenesh1_pm.12_#_223	1080	360	2.4	1	hypothetical protein SEPMUDRAFT_145128 [Sphaerulina musiva SO2202]	0	1	EMF08517.1	No		ATGCTACGCGCCTTCGGCGGCGACGACTGGACCATGGTATTCGCACAATTACTCTTCACAGCCTATCTCATCGCACAACTCGGCGGAATCGCACACGGCACAGGTCAACATTTGATAAACCTAACCCCCTCGGACGCGACGACCGCATTAAAATTTTGGTATTTTTGTGAATTATTTTATTGTTGCGCAACGACGGTATTGAAAGTGAGTATTGGATTATTTTTATTACGAGTGGCGACGAATCGGGTGCATATTTGGATTGTGCGGGCAGTGATGATTTCGGCGGGAGTGTTTGGATTTGCGTTTTTGTTTGTGCTGGTTTTTCAGTGTTGGCCGATTAGTGATTGGTGGTCGTTGGATATTAATGAGAAGCATTGTATCAAGCCGGATATTGTGGTG…
jgi|Sepmu1|40010|e_gw1.3.1017.1	1167	389	2.22	1	cytochrome P450 [Sphaerulina musiva SO2202]	0	1	EMF14029.1	No		ATGGGTAGTCGATCGACTCTTCATCCGCGTGTTGTTCGCGGTCAGCTCAATCGCAATTTGTGGACGGTGATGAGTGAGGTTGAAGAAGAGATCAGTGATGCATTCAACGATTCTTGGCCTGCATGTGACGACTGGACCGAAGTAGACGTAAACGATCGAATCGTCCAGATAGTTGCTCGTGTATCCAGCCGAATGTTTGGAGGCACAACCCTCAGTCGAAACAAAGAATGGGTACAGGCCTCAATCAACTTCGCCACGGATGGATTCATCGGAGCACAAGCACTCAAAGCCTACCCCGAGATCCTCAAGCCCATTGCAGCACGATTCATTCCCGCCATCCAACAAATCAAAAAACACTACGAAGCAGCCGAAAAAGCCGCAATTCCACTCCTGAACCAA…
jgi|Sepmu1|108279|fgenesh1_pg.5_#_306	1188	396	2.18	1	hypothetical protein SEPMUDRAFT_108195 [Sphaerulina musiva SO2202]	0	1	EMF12723.1	Yes		ATGTTGACCCCATCTATCAAGAAGAACATGCATTGGATTGGGGTAGCGCTCCTTGCACTGACCCAATCGGCTATTTCGTGGGAGCTGATCGCTCATCGGGGTGTGTTCCATGACCAACAAACCGTCTATAACACCGCGGAAAACAGTCTTGATGCCATGGTCCATGCAATGGCCATGAGAGGTGTCAATGGGGTGGAGGTGGACATCAGAGTCTCGAAAGATGGCGTTTTGTTCGCCTTCCACGATCCTAATTTGAACGCATTAACAGAAAAGGACAATGCAGGAGGAACACTCAATTGGGTGAATGTGGCACTCAAGACCAGGGAGGCTCCGAAAGCAATCCCCTTCTCGAGTCTCCCCGCCGAAGATCTCGTTGGCACGCCCTTGAAGATATATGGA…
jgi|Sepmu1|146820|estExt_fgenesh1_kg.C_1_t30323	1368	456	1.89	1	hypothetical protein AC578_422 [Mycosphaerella eumusae]	0	0.63	KXT07348.1	No		ATGGTCCTACTGACGCTGCTCTGGACGTGTGCAGCTACAGCATTGCGGCTCAATGGACTTCACCCCAGCGCGATCAACGACAAATTTACGGTGAACAGGATTCCCGCAATCAGATCCAAGGCAACCAGTAAAAGCAGCGAATTGAAGGTCACGTCCAACGTGGTGGGCTTGACACAGAAGTATGCGACGTCGCTCAGTTCCGTGTACGTTCAGGCCATGAGAGGTGAGGCTGGAATAGCTCGAGCTACGAATGCCACCACGCCCTTGATCTCGGCCAGCGGTGGTCAAGTGTTCCTCGCAAATGTCACGGTCGGCGGCAAGCGCTATTCGGTGGTCATTGACACCGGTAGTAGCGATCCCTGGCTCGCCCGGATAGGCTACCAATGTTACGATCCGTAC…
jgi|Sepmu1|29116|gw1.1.4058.1	1437	479	1.8	1	DUF1613-domain-containing protein [Sphaerulina musiva SO2202]	0	1	EMF16468.1	Yes		TGGCTGGCTGTACTAGAATGCCCCTGCACATTCCCAACAAGTGCCTTCAACACGGTCATGTTGAATCTGATCAAGAATCCAAACATCACTTCCAGTCACCTCTTCCGAGCCGACATCTTCTACGACAGCGAAAACGATCACTCATTCAATCCAGACGACGCCGCGGATCCTTACCGAGAAGGGCTTGTCAAACATCTCAAGACAGATCTTCAACCAACAAAGGCAACATGGCCAGACTTCCTCCTGGAGCGTACAATAGTGCGGCAGCTGATACCGAGAAATCCTCAACTCGACAAGCCCCTCGTACAGACTTGCCACATCTTCCGGCAGTACAGCTGCGATGGTAATCGGACTCTAGAACGAACGCTCGTCCTCTATATTCCACATGTTCTCAAGCTT…
jgi|Sepmu1|115401|gm1.3056_g	1725	575	1.5	1	cytochrome P450 oxidoreductase [Sphaerulina musiva SO2202]	0	1	EMF14024.1	No		ATGGGTGGTAGCGTCGTTCAAGAGCTGTTACAGCAGATACTGTCCCATCCCATACTGGCCGTCAGCGCCGTCGCTGTGCTCTACTTGGCAGGCCTCGCGACTTATCGACTCTTCTTCCACCCACTGTCCAAATACCCTGGACCGAAGATCGCCGCCATCACAGTCTGGTACGAGTTCTACTACGATGCGATCCAGCGCGGGAAATACACATTCGAGATCCAGCGCATGCACGAGAAATATGGGCCAGTGGTACGAATCAGTCCCGAGGAAATCCATGTCAATGAGCCATCTTTCATTGATGAGCTGTACGCTGGAGGTGGCAAGCGAAGGGATAAATATCCCTACTACAGTGGCCAATTCGGCATTCCCGACAGCGTCTTTGGGACTCCAGGACATGAC…
jgi|Sepmu1|118672|gm1.6327_g	1788	596	1.45	1	hypothetical protein SEPMUDRAFT_118588 [Sphaerulina musiva SO2202]	0	1	EMF11290.1	No		ATGGCGGACCTTTCGCTCGAGATGTTCTGGGGCGGCGCCCCAGCACCACTCAACACACCCGACGAAGCACTCGCTCAGCTGCGAGAGAAGGAGTTCACAAAACTCCGCGCCGCCGAGAGCGACTCGGACCGAGATGAGACACTAACAGAGATACTGCAGTTATGGGACCCGGCAACGGGTTATTACAACCCACAGAATGGCGAGACAGGCGAGGTCACCGAGGAGCGGCCCAACAAGCGGCGCGTTTTTGGTGGCCTTGCGGCTGTGGCGAAGCGCGTCTCCGCCAACTACGACTCCGACGACGCCCGCATCATCGACCTCAAGCAGCAGGGCTATCCGGATGAGCATGTGGCAAGGGTGCTCATAGACGAGGGTCGCATGCGATATGCCTCGAAGACA…
jgi|Sepmu1|120486|gm1.8141_g	1977	659	1.31	1	hypothetical protein SEPMUDRAFT_120402 [Sphaerulina musiva SO2202]	0	1	EMF09553.1	Yes		ATGCTCAACGAACGTCCTCCGTTCTACCAGCCCAACCTGTCGCGCGGATCAGGACTGCGCCTGTTGCGCGCTGAATGTCCGAAGCGCAAACTCAATCCCATTGTACATCTGAACTATCCCTCGCCACCCATGTCAATCCCGCCATTGTCGCCGAAGACTCCTCTGGATCATTCTGCTTCACCATCTCGACAGCCTCCTGTCGCTGCTGCGGCAACAGCTGACCGAGCCACTACTACTACTTCTACTACTTCTACTACCCTTCCCATGCCCACAGCTACCGCAACCAGTGTTGCATATAGCCCGTCAAATTATGCCTCGAGAGCGCAGGACCTCTTTACGCACCCATATCATCCCACAACACCGAGCCACCCTTCGCGATCCTTTCACACATTCAGCACC…
											SignalP 4.0: discriminating signal peptides from transmembrane regions
											Petersen TN., Brunak S., von Heijne G. & Nielsen H.
											Nature Methods, 8:785-786, 2011
