# Supplementary material for: Transcriptomic and functional analyses uncover a conserved effector driving genotype-dependent virulence in the Sphaerulina musiva-Populus trichocarpa interaction
Source: mBio. 2026 Apr 16;17(5):e03120-25. doi: 10.1128/mbio.03120-25 (PMC13170265; doi:10.1128/mbio.03120-25)
Supplement: Table S1 — Summary statistics of IonTorrent RNA-seq reads. [file mbio.03120-25-s0003.xlsx]

## Sheet: Sheet1
Table S1. Summary statistics of IonTorrent RNA-seq reads.
	2 wpi	3 wpi	in vitro control
Raw reads
Total reads	4198267	4915453	3125004
Total bases	375135336	418733839	242085082
Avg length	89.4	85.2	77.5
Reads after QC
Total reads	3865062	4540536	2710285
Total bases	356199164	396922926	225163526
Avg length	92.2	87.4	83
Read counts
Mapped to P. trichocarpa	2078219	2277646	14204
Mapped to S. musiva	109567	325007	2132154
Read percentage (%)
Mapped to P. trichocarpa	53.8	50.2	0.5
Mapped to S. musiva	2.8	7.2	78.7
