# Supplementary material for: Transcriptomic and functional analyses uncover a conserved effector driving genotype-dependent virulence in the Sphaerulina musiva-Populus trichocarpa interaction
Source: mBio. 2026 Apr 16;17(5):e03120-25. doi: 10.1128/mbio.03120-25 (PMC13170265; doi:10.1128/mbio.03120-25)
Supplement: Table S2 — Summary of whole-genome sequencing read metrics. [file mbio.03120-25-s0004.xlsx]

## Sheet: Sheet1
Table S2. Summary of whole-genome sequencing read metrics
Sample	Metric	Pre-filtration	Post-filtration
MN14_ΔECP2-1	Mean read length	6689.3	7748
	Mean read quality	9.7	11.9
	Median read length	6448	7281
	Median read quality	10.8	12.1
	Number of reads	526873	262129
	Read Length N50	8655	8506
	Total Bases	3524436696	2030968840
MN14_ΔECP2-5	Mean read length	6117.6	13602
	Mean read quality	5	5.1
	Median read length	5883	12747
	Median read quality	5	5.1
	Number of reads	2065429	147037
	Read Length N50	7365	13391
	Total Bases	12635401849	2000002797
MN14_ΔECP2-10	Mean read length	10446.6	14074.7
	Mean read quality	11.1	15.2
	Median read length	10582	13182
	Median read quality	14	15.4
	Number of reads	704000	301154
	Read Length N50	14694	15013
	Total Bases	7354413890	4238641712
