# Supplementary material for: Transcriptomic and functional analyses uncover a conserved effector driving genotype-dependent virulence in the Sphaerulina musiva-Populus trichocarpa interaction
Source: mBio. 2026 Apr 16;17(5):e03120-25. doi: 10.1128/mbio.03120-25 (PMC13170265; doi:10.1128/mbio.03120-25)
Supplement: Table S3 — Primers used to confirm the insertional mutation of ecp2 in S. musiva strain MN-14. [file mbio.03120-25-s0005.xlsx]

## Sheet: Sheet1
Table S3. Primers used to confirm the insertional mutation of ecp2 in S. musiva strain MN-14
Primer name	Sequence (5’-3’)
ECP2-KO_conf5’F	CTGCTCCGGTGTGTTATACCAG
ECP2-KO_conf5’R	CCTCACTAAACGCTCCTTTGC
ECP2-KO_conf3’F	GCTCATGTGTTGAGCATATAAGAAACC
ECP2-KO_conf3’R	GCTCTGTGGTCCTCTTCCAC
