# Supplementary material for: Transcriptomic and functional analyses uncover a conserved effector driving genotype-dependent virulence in the Sphaerulina musiva-Populus trichocarpa interaction
Source: mBio. 2026 Apr 16;17(5):e03120-25. doi: 10.1128/mbio.03120-25 (PMC13170265; doi:10.1128/mbio.03120-25)
Supplement: Table S4 — Broad-sense heritability estimates for Sphaerulina musiva phenotypic traits with Populus trichocarpa as the host genetic background. [file mbio.03120-25-s0006.xlsx]

## Sheet: Sheet1
Table S4: Broad-sense heritability estimates for Septoria musiva phenotypic traits with Populus trichocarpa as the host genetic background.
Trait*	Poplar_host_genotype	Heritability (H2)	GenoV	ErrorV	RLRatio	RLRTpvalue
Canker_per_cm	GW11028	0.402017	0.00558172	0.00830256	63.8715	0
Canker_per_cm	GW9825	0.353167	0.00419499	0.00768322	57.2285	0
Canker_per_cm	CMBF28-3	0.357685	0.00326419	0.00586168	58.5116	0
Canker_per_cm	Besc402	0.442378	0.00415902	0.0052425	87.6777	0
Canker_per_cm	Besc236	0.373716	0.00610177	0.0102255	57.4587	0
Disease_severity	GW11029	0.460279	0.876307	1.02755	104.033	0
Disease_severity	GW9826	0.470706	1.0747	1.20846	112.749	0
Disease_severity	CMBF28-4	0.421618	0.908382	1.24613	87.3971	0
Disease_severity	Besc403	0.449175	0.792009	0.971244	98.9276	0
Disease_severity	Besc237	0.438592	0.897174	1.1484	92.3314	0
Height	GW11026	0.660872	73.1774	37.5512	240.055	0
Height	GW9823	0.382428	32.1896	51.982	69.7446	0
Height	CMBF28-1	0.583646	49.2375	35.1244	179.396	0
Height	Besc400	0.418651	44.1129	61.2563	90.3965	0
Height	Besc234	0.441534	41.2396	52.1612	97.3155	0
n_Cankers	GW11027	0.437644	8.33276	10.7073	80.9775	0
n_Cankers	GW9824	0.332838	5.6548	11.3348	50.7674	0
n_Cankers	CMBF28-2	0.426626	6.46026	8.68242	82.5432	0
n_Cankers	Besc401	0.42209	6.12877	8.39129	80.1585	0
n_Cankers	Besc235	0.426209	9.69432	13.0511	73.3681	0
*Number of genotypes = 112, number of replicates per genotype = 4
