# Supplementary material for: Transcriptomic and functional analyses uncover a conserved effector driving genotype-dependent virulence in the Sphaerulina musiva-Populus trichocarpa interaction
Source: mBio. 2026 Apr 16;17(5):e03120-25. doi: 10.1128/mbio.03120-25 (PMC13170265; doi:10.1128/mbio.03120-25)
Supplement: Table S5 — Quality control applied to SNP variants in Sphaerulina musiva. [file mbio.03120-25-s0007.xlsx]

## Sheet: Sheet1
Table S5. Quality control (QC) applied to SNP variants in Sphaerulina musiva
Step	QC filter applied	Samples retained	SNPs retained	SNPs removed
0	Initial dataset (all genotypes and all biallelic SNPs)	123	6362095	—
1	Variant missingness (geno ≤ 15%)	123	2791034	3571061
2	Hardy–Weinberg equilibrium (p ≤ 1e-50)	123	2791034	0
3	Minor allele frequency (maf ≥ 5%)	123	670821	2120213
4	Remove clonal / highly related samples	114	670821	0
5	Retain large scaffolds only	114	661090	9731
6	Sample missingness (mind ≤ 15%)	114	661090	0
7	Minor allele frequency (maf ≥ 5%, reapplied)	114	651293	9797
