# Supplementary material for: Transcriptomic and functional analyses uncover a conserved effector driving genotype-dependent virulence in the Sphaerulina musiva-Populus trichocarpa interaction
Source: mBio. 2026 Apr 16;17(5):e03120-25. doi: 10.1128/mbio.03120-25 (PMC13170265; doi:10.1128/mbio.03120-25)
Supplement: Table S6 — Significant associations. [file mbio.03120-25-s0008.xlsx]

## Sheet: snp2genes_smusiva_SNPs_GWAS_ref
Table S6: Significant SNPs associated with Septoria musiva phenotypic traits identified across four GWAS methods. SNPs were considered significant if they met the Bonferroni-adjusted threshold of P-value < 0.2 (raw P-value < 3.07 × 10⁻⁷, based on 651,293 tests). In total, 123 SNPs were detected using this threshold. For each significant SNP, the two nearest genes in the genome were assigned, typi…
SNP_Pos	CHROM	START	END	INFO	GENEID	NAME	DISTANCE	SNP	Chr	Pos	P.value	MAF	nobs	FDR_Pvalue	Effect	GWAS_method	Trait
7_1045120	scaffold_7	1045119	1045120	scaffold_7_1045120	gene_6809	Name=jgi.p|Sepmu1|150268	0	scaffold_7_1045120	scaffold_7	1045120	3.06e-07	0.283333	90	0.0249065	-0.0132591	FarmCPU	blups_Canker_per_cm_Besc234
7_1045120	scaffold_7	1045119	1045120	scaffold_7_1045120	gene_6810	Name=jgi.p|Sepmu1|150270	1411	scaffold_7_1045120	scaffold_7	1045120	3.06e-07	0.283333	90	0.0249065	-0.0132591	FarmCPU	blups_Canker_per_cm_Besc234
4_2569154	scaffold_4	2569153	2569154	scaffold_4_2569154	gene_5015	Name=jgi.p|Sepmu1|156104	-14459	scaffold_4_2569154	scaffold_4	2569154	3.05e-07	0.22043	93	0.0994138	2.48246	BLINK	blups_Height_Besc234
4_2569154	scaffold_4	2569153	2569154	scaffold_4_2569154	gene_5014	Name=jgi.p|Sepmu1|11864	-21688	scaffold_4_2569154	scaffold_4	2569154	3.05e-07	0.22043	93	0.0994138	2.48246	BLINK	blups_Height_Besc234
4_2569154	scaffold_4	2569153	2569154	scaffold_4_2569154	gene_5015	Name=jgi.p|Sepmu1|156104	-14459	scaffold_4_2569154	scaffold_4	2569154	3.05e-07	0.22043	93	0.0994163	2.48246	FarmCPU	blups_Height_Besc234
4_2569154	scaffold_4	2569153	2569154	scaffold_4_2569154	gene_5014	Name=jgi.p|Sepmu1|11864	-21688	scaffold_4_2569154	scaffold_4	2569154	3.05e-07	0.22043	93	0.0994163	2.48246	FarmCPU	blups_Height_Besc234
3_1224055	scaffold_3	1224054	1224055	scaffold_3_1224055	gene_3620	Name=jgi.p|Sepmu1|132042	0	scaffold_3_1224055	scaffold_3	1224055	2.9e-07	0.488889	90	0.0249065	-0.00933559	FarmCPU	blups_Canker_per_cm_Besc234
3_1224055	scaffold_3	1224054	1224055	scaffold_3_1224055	gene_3622	Name=jgi.p|Sepmu1|132044	535	scaffold_3_1224055	scaffold_3	1224055	2.9e-07	0.488889	90	0.0249065	-0.00933559	FarmCPU	blups_Canker_per_cm_Besc234
3_1454392	scaffold_3	1454391	1454392	scaffold_3_1454392	gene_3711	Name=jgi.p|Sepmu1|148161	4	scaffold_3_1454392	scaffold_3	1454392	2.76e-07	0.076087	92	0.0598418	1.50533	BLINK	blups_n_Cankers_host_combined
3_1454392	scaffold_3	1454391	1454392	scaffold_3_1454392	gene_3710	Name=jgi.p|Sepmu1|148160	-248	scaffold_3_1454392	scaffold_3	1454392	2.76e-07	0.076087	92	0.0598418	1.50533	BLINK	blups_n_Cankers_host_combined
4_187674	scaffold_4	187673	187674	scaffold_4_187674	gene_4165	Name=jgi.p|Sepmu1|148488	0	scaffold_4_187674	scaffold_4	187674	2.59e-07	0.380435	92	0.0844026	1.35619	MLMM	blups_n_Cankers_GW11026
4_187674	scaffold_4	187673	187674	scaffold_4_187674	gene_4164	Name=jgi.p|Sepmu1|42505	-1492	scaffold_4_187674	scaffold_4	187674	2.59e-07	0.380435	92	0.0844026	1.35619	MLMM	blups_n_Cankers_GW11026
3_1169643	scaffold_3	1169642	1169643	scaffold_3_1169643	gene_3597	Name=jgi.p|Sepmu1|148085	0	scaffold_3_1169643	scaffold_3	1169643	2.58e-07	0.0978261	92	0.128486	-0.0468154	MLMM	blups_Canker_per_cm_Besc400
3_1169643	scaffold_3	1169642	1169643	scaffold_3_1169643	gene_3598	Name=jgi.p|Sepmu1|25396	768	scaffold_3_1169643	scaffold_3	1169643	2.58e-07	0.0978261	92	0.128486	-0.0468154	MLMM	blups_Canker_per_cm_Besc400
7_1199350	scaffold_7	1199349	1199350	scaffold_7_1199350	gene_6864	Name=jgi.p|Sepmu1|88853	0	scaffold_7_1199350	scaffold_7	1199350	2.52e-07	0.0869565	92	0.0205335	-0.523629	BLINK	blups_n_Cankers_Besc400
7_1199350	scaffold_7	1199349	1199350	scaffold_7_1199350	gene_6865	Name=jgi.p|Sepmu1|142818	940	scaffold_7_1199350	scaffold_7	1199350	2.52e-07	0.0869565	92	0.0205335	-0.523629	BLINK	blups_n_Cankers_Besc400
10_5874	scaffold_10	5873	5874	scaffold_10_5874	gene_8349	Name=jgi.p|Sepmu1|91623	17117	scaffold_10_5874	scaffold_10	5874	2.22e-07	0.168478	92	0.0180409	-0.188159	FarmCPU	blups_Disease_severity_GW11026
10_5874	scaffold_10	5873	5874	scaffold_10_5874	gene_8350	Name=jgi.p|Sepmu1|120037	18175	scaffold_10_5874	scaffold_10	5874	2.22e-07	0.168478	92	0.0180409	-0.188159	FarmCPU	blups_Disease_severity_GW11026
4_959216	scaffold_4	959215	959216	scaffold_4_959216	gene_4446	Name=jgi.p|Sepmu1|64255	0	scaffold_4_959216	scaffold_4	959216	2.11e-07	0.358696	92	0.0196508	-0.00897099	FarmCPU	blups_Canker_per_cm_Besc400
4_959216	scaffold_4	959215	959216	scaffold_4_959216	gene_4445	Name=jgi.p|Sepmu1|148699	-2359	scaffold_4_959216	scaffold_4	959216	2.11e-07	0.358696	92	0.0196508	-0.00897099	FarmCPU	blups_Canker_per_cm_Besc400
4_1514135	scaffold_4	1514134	1514135	scaffold_4_1514135	gene_4665	Name=jgi.p|Sepmu1|148844	0	scaffold_4_1514135	scaffold_4	1514135	1.97e-07	0.0752688	93	0.0994138	-3.86188	BLINK	blups_Height_Besc234
4_1514135	scaffold_4	1514134	1514135	scaffold_4_1514135	gene_4664	Name=jgi.p|Sepmu1|148843	-1364	scaffold_4_1514135	scaffold_4	1514135	1.97e-07	0.0752688	93	0.0994138	-3.86188	BLINK	blups_Height_Besc234
4_1514135	scaffold_4	1514134	1514135	scaffold_4_1514135	gene_4665	Name=jgi.p|Sepmu1|148844	0	scaffold_4_1514135	scaffold_4	1514135	1.97e-07	0.0752688	93	0.0994163	-3.86188	FarmCPU	blups_Height_Besc234
4_1514135	scaffold_4	1514134	1514135	scaffold_4_1514135	gene_4664	Name=jgi.p|Sepmu1|148843	-1364	scaffold_4_1514135	scaffold_4	1514135	1.97e-07	0.0752688	93	0.0994163	-3.86188	FarmCPU	blups_Height_Besc234
4_1310872	scaffold_4	1310871	1310872	scaffold_4_1310872	gene_4583	Name=jgi.p|Sepmu1|41927	355	scaffold_4_1310872	scaffold_4	1310872	1.92e-07	0.152174	92	0.125088	-0.768198	MLMM	blups_Disease_severity_GW11026
4_1310872	scaffold_4	1310871	1310872	scaffold_4_1310872	gene_4582	Name=jgi.p|Sepmu1|41711	-624	scaffold_4_1310872	scaffold_4	1310872	1.92e-07	0.152174	92	0.125088	-0.768198	MLMM	blups_Disease_severity_GW11026
10_264689	scaffold_10	264688	264689	scaffold_10_264689	gene_8451	Name=jgi.p|Sepmu1|151358	0	scaffold_10_264689	scaffold_10	264689	1.87e-07	0.25	92	0.0304907	0.884654	MLMM	blups_n_Cankers_GW9823
10_264689	scaffold_10	264688	264689	scaffold_10_264689	gene_8452	Name=jgi.p|Sepmu1|151359	922	scaffold_10_264689	scaffold_10	264689	1.87e-07	0.25	92	0.0304907	0.884654	MLMM	blups_n_Cankers_GW9823
1_3253276	scaffold_1	3253275	3253276	scaffold_1_3253276	gene_1158	Name=jgi.p|Sepmu1|160629	0	scaffold_1_3253276	scaffold_1	3253276	1.71e-07	0.157609	92	0.0557426	1.37294	BLINK	blups_n_Cankers_host_combined
1_3253276	scaffold_1	3253275	3253276	scaffold_1_3253276	gene_1159	Name=jgi.p|Sepmu1|77504	1491	scaffold_1_3253276	scaffold_1	3253276	1.71e-07	0.157609	92	0.0557426	1.37294	BLINK	blups_n_Cankers_host_combined
1_3914533	scaffold_1	3914532	3914533	scaffold_1_3914533	gene_1421	Name=jgi.p|Sepmu1|146583	0	scaffold_1_3914533	scaffold_1	3914533	1.7e-07	0.23913	92	0.0557426	-0.790535	BLINK	blups_n_Cankers_host_combined
1_3914533	scaffold_1	3914532	3914533	scaffold_1_3914533	gene_1420	Name=jgi.p|Sepmu1|113594	-1104	scaffold_1_3914533	scaffold_1	3914533	1.7e-07	0.23913	92	0.0557426	-0.790535	BLINK	blups_n_Cankers_host_combined
5_1799462	scaffold_5	1799461	1799462	scaffold_5_1799462	gene_5615	Name=jgi.p|Sepmu1|149481	0	scaffold_5_1799462	scaffold_5	1799462	1.64e-07	0.0869565	92	0.0152992	-0.276786	FarmCPU	blups_Disease_severity_GW11026
5_1799462	scaffold_5	1799461	1799462	scaffold_5_1799462	gene_5614	Name=jgi.p|Sepmu1|117496	-2573	scaffold_5_1799462	scaffold_5	1799462	1.64e-07	0.0869565	92	0.0152992	-0.276786	FarmCPU	blups_Disease_severity_GW11026
5_1583712	scaffold_5	1583711	1583712	scaffold_5_1583712	gene_5541	Name=jgi.p|Sepmu1|149427	0	scaffold_5_1583712	scaffold_5	1583712	1.61e-07	0.108696	92	0.0174854	0.936398	FarmCPU	blups_n_Cankers_Besc234
5_1583712	scaffold_5	1583711	1583712	scaffold_5_1583712	gene_5542	Name=jgi.p|Sepmu1|86282	1253	scaffold_5_1583712	scaffold_5	1583712	1.61e-07	0.108696	92	0.0174854	0.936398	FarmCPU	blups_n_Cankers_Besc234
5_1583712	scaffold_5	1583711	1583712	scaffold_5_1583712	gene_5543	Name=jgi.p|Sepmu1|125964	1253	scaffold_5_1583712	scaffold_5	1583712	1.61e-07	0.108696	92	0.0174854	0.936398	FarmCPU	blups_n_Cankers_Besc234
1_3914533	scaffold_1	3914532	3914533	scaffold_1_3914533	gene_1421	Name=jgi.p|Sepmu1|146583	0	scaffold_1_3914533	scaffold_1	3914533	1.59e-07	0.23913	92	0.0344238	-0.0355816	MLMM	blups_Canker_per_cm_GW9823
1_3914533	scaffold_1	3914532	3914533	scaffold_1_3914533	gene_1420	Name=jgi.p|Sepmu1|113594	-1104	scaffold_1_3914533	scaffold_1	3914533	1.59e-07	0.23913	92	0.0344238	-0.0355816	MLMM	blups_Canker_per_cm_GW9823
1_3914534	scaffold_1	3914533	3914534	scaffold_1_3914534	gene_1421	Name=jgi.p|Sepmu1|146583	0	scaffold_1_3914534	scaffold_1	3914534	1.59e-07	0.23913	92	0.0344238	-0.0355816	MLMM	blups_Canker_per_cm_GW9823
1_3914534	scaffold_1	3914533	3914534	scaffold_1_3914534	gene_1420	Name=jgi.p|Sepmu1|113594	-1105	scaffold_1_3914534	scaffold_1	3914534	1.59e-07	0.23913	92	0.0344238	-0.0355816	MLMM	blups_Canker_per_cm_GW9823
1_3914535	scaffold_1	3914534	3914535	scaffold_1_3914535	gene_1421	Name=jgi.p|Sepmu1|146583	0	scaffold_1_3914535	scaffold_1	3914535	1.59e-07	0.23913	92	0.0344238	-0.0355816	MLMM	blups_Canker_per_cm_GW9823
1_3914535	scaffold_1	3914534	3914535	scaffold_1_3914535	gene_1420	Name=jgi.p|Sepmu1|113594	-1106	scaffold_1_3914535	scaffold_1	3914535	1.59e-07	0.23913	92	0.0344238	-0.0355816	MLMM	blups_Canker_per_cm_GW9823
1_4655157	scaffold_1	4655156	4655157	scaffold_1_4655157	gene_1703	Name=jgi.p|Sepmu1|34484	0	scaffold_1_4655157	scaffold_1	4655157	1.54e-07	0.282609	92	0.0335205	0.453569	BLINK	blups_n_Cankers_GW9823
1_4655157	scaffold_1	4655156	4655157	scaffold_1_4655157	gene_1705	Name=jgi.p|Sepmu1|146801	1759	scaffold_1_4655157	scaffold_1	4655157	1.54e-07	0.282609	92	0.0335205	0.453569	BLINK	blups_n_Cankers_GW9823
6_1307265	scaffold_6	1307264	1307265	scaffold_6_1307265	gene_6210	Name=jgi.p|Sepmu1|126432	0	scaffold_6_1307265	scaffold_6	1307265	1.41e-07	0.130435	92	0.0152837	0.016298	FarmCPU	blups_Canker_per_cm_Besc400
6_1307265	scaffold_6	1307264	1307265	scaffold_6_1307265	gene_6209	Name=jgi.p|Sepmu1|118043	-1510	scaffold_6_1307265	scaffold_6	1307265	1.41e-07	0.130435	92	0.0152837	0.016298	FarmCPU	blups_Canker_per_cm_Besc400
8_1387390	scaffold_8	1387389	1387390	scaffold_8_1387390	gene_7572	Name=jgi.p|Sepmu1|150787	0	scaffold_8_1387390	scaffold_8	1387390	1.17e-07	0.163043	92	0.015179	-0.0121754	FarmCPU	blups_Canker_per_cm_Besc400
8_1387390	scaffold_8	1387389	1387390	scaffold_8_1387390	gene_7570	Name=jgi.p|Sepmu1|90212	-1626	scaffold_8_1387390	scaffold_8	1387390	1.17e-07	0.163043	92	0.015179	-0.0121754	FarmCPU	blups_Canker_per_cm_Besc400
8_1387390	scaffold_8	1387389	1387390	scaffold_8_1387390	gene_7571	Name=jgi.p|Sepmu1|150786	-1626	scaffold_8_1387390	scaffold_8	1387390	1.17e-07	0.163043	92	0.015179	-0.0121754	FarmCPU	blups_Canker_per_cm_Besc400
1_3741407	scaffold_1	3741406	3741407	scaffold_1_3741407	gene_1358	Name=jgi.p|Sepmu1|77920	-1229	scaffold_1_3741407	scaffold_1	3741407	1.15e-07	0.0879121	91	0.0106933	0.015694	FarmCPU	blups_Canker_per_cm_CMBF28.1
1_3741407	scaffold_1	3741406	3741407	scaffold_1_3741407	gene_1359	Name=jgi.p|Sepmu1|34717	1937	scaffold_1_3741407	scaffold_1	3741407	1.15e-07	0.0879121	91	0.0106933	0.015694	FarmCPU	blups_Canker_per_cm_CMBF28.1
4_187674	scaffold_4	187673	187674	scaffold_4_187674	gene_4165	Name=jgi.p|Sepmu1|148488	0	scaffold_4_187674	scaffold_4	187674	1.09e-07	0.380435	92	0.0708227	0.0348128	MLMM	blups_Canker_per_cm_GW11026
4_187674	scaffold_4	187673	187674	scaffold_4_187674	gene_4164	Name=jgi.p|Sepmu1|42505	-1492	scaffold_4_187674	scaffold_4	187674	1.09e-07	0.380435	92	0.0708227	0.0348128	MLMM	blups_Canker_per_cm_GW11026
10_389430	scaffold_10	389429	389430	scaffold_10_389430	gene_8493	Name=jgi.p|Sepmu1|151384	395	scaffold_10_389430	scaffold_10	389430	9.56e-08	0.419355	93	0.0622935	2.22714	MLMM	blups_Height_host_combined
10_389430	scaffold_10	389429	389430	scaffold_10_389430	gene_8492	Name=jgi.p|Sepmu1|151383	-1393	scaffold_10_389430	scaffold_10	389430	9.56e-08	0.419355	93	0.0622935	2.22714	MLMM	blups_Height_host_combined
10_285967	scaffold_10	285966	285967	scaffold_10_285967	gene_8460	Name=jgi.p|Sepmu1|151365	0	scaffold_10_285967	scaffold_10	285967	8.98e-08	0.336957	92	0.0116935	0.577677	FarmCPU	blups_n_Cankers_Besc234
10_285967	scaffold_10	285966	285967	scaffold_10_285967	gene_8461	Name=jgi.p|Sepmu1|151366	976	scaffold_10_285967	scaffold_10	285967	8.98e-08	0.336957	92	0.0116935	0.577677	FarmCPU	blups_n_Cankers_Besc234
3_2282508	scaffold_3	2282507	2282508	scaffold_3_2282508	gene_3998	Name=jgi.p|Sepmu1|83338	-18857	scaffold_3_2282508	scaffold_3	2282508	8.39e-08	0.125	92	0.0136666	0.274908	FarmCPU	blups_Disease_severity_host_combined
3_2282508	scaffold_3	2282507	2282508	scaffold_3_2282508	gene_3999	Name=jgi.p|Sepmu1|83341	20140	scaffold_3_2282508	scaffold_3	2282508	8.39e-08	0.125	92	0.0136666	0.274908	FarmCPU	blups_Disease_severity_host_combined
10_286160	scaffold_10	286159	286160	scaffold_10_286160	gene_8460	Name=jgi.p|Sepmu1|151365	0	scaffold_10_286160	scaffold_10	286160	8.35e-08	0.304348	92	0.00680167	0.0135772	FarmCPU	blups_Canker_per_cm_host_combined
10_286160	scaffold_10	286159	286160	scaffold_10_286160	gene_8461	Name=jgi.p|Sepmu1|151366	783	scaffold_10_286160	scaffold_10	286160	8.35e-08	0.304348	92	0.00680167	0.0135772	FarmCPU	blups_Canker_per_cm_host_combined
3_2587992	scaffold_3	2587991	2587992	scaffold_3_2587992	gene_4093	Name=jgi.p|Sepmu1|41547	598	scaffold_3_2587992	scaffold_3	2587992	7.69e-08	0.0888889	90	0.00835063	0.0243932	FarmCPU	blups_Canker_per_cm_Besc234
3_2587992	scaffold_3	2587991	2587992	scaffold_3_2587992	gene_4094	Name=jgi.p|Sepmu1|148422	1818	scaffold_3_2587992	scaffold_3	2587992	7.69e-08	0.0888889	90	0.00835063	0.0243932	FarmCPU	blups_Canker_per_cm_Besc234
3_1689674	scaffold_3	1689673	1689674	scaffold_3_1689674	gene_3799	Name=jgi.p|Sepmu1|115813	10056	scaffold_3_1689674	scaffold_3	1689674	7.04e-08	0.125	92	0.00917471	-0.0198028	FarmCPU	blups_Canker_per_cm_GW11026
3_1689674	scaffold_3	1689673	1689674	scaffold_3_1689674	gene_3800	Name=jgi.p|Sepmu1|82896	13701	scaffold_3_1689674	scaffold_3	1689674	7.04e-08	0.125	92	0.00917471	-0.0198028	FarmCPU	blups_Canker_per_cm_GW11026
7_674306	scaffold_7	674305	674306	scaffold_7_674306	gene_6703	Name=jgi.p|Sepmu1|118501	49	scaffold_7_674306	scaffold_7	674306	6.77e-08	0.103261	92	0.00629899	-0.0197565	BLINK	blups_Canker_per_cm_GW9823
7_674306	scaffold_7	674305	674306	scaffold_7_674306	gene_6704	Name=jgi.p|Sepmu1|118502	7310	scaffold_7_674306	scaffold_7	674306	6.77e-08	0.103261	92	0.00629899	-0.0197565	BLINK	blups_Canker_per_cm_GW9823
1_3914533	scaffold_1	3914532	3914533	scaffold_1_3914533	gene_1421	Name=jgi.p|Sepmu1|146583	0	scaffold_1_3914533	scaffold_1	3914533	6.6e-08	0.23913	92	0.0143261	-0.03673	MLMM	blups_Canker_per_cm_host_combined
1_3914533	scaffold_1	3914532	3914533	scaffold_1_3914533	gene_1420	Name=jgi.p|Sepmu1|113594	-1104	scaffold_1_3914533	scaffold_1	3914533	6.6e-08	0.23913	92	0.0143261	-0.03673	MLMM	blups_Canker_per_cm_host_combined
1_3914534	scaffold_1	3914533	3914534	scaffold_1_3914534	gene_1421	Name=jgi.p|Sepmu1|146583	0	scaffold_1_3914534	scaffold_1	3914534	6.6e-08	0.23913	92	0.0143261	-0.03673	MLMM	blups_Canker_per_cm_host_combined
1_3914534	scaffold_1	3914533	3914534	scaffold_1_3914534	gene_1420	Name=jgi.p|Sepmu1|113594	-1105	scaffold_1_3914534	scaffold_1	3914534	6.6e-08	0.23913	92	0.0143261	-0.03673	MLMM	blups_Canker_per_cm_host_combined
1_3914535	scaffold_1	3914534	3914535	scaffold_1_3914535	gene_1421	Name=jgi.p|Sepmu1|146583	0	scaffold_1_3914535	scaffold_1	3914535	6.6e-08	0.23913	92	0.0143261	-0.03673	MLMM	blups_Canker_per_cm_host_combined
1_3914535	scaffold_1	3914534	3914535	scaffold_1_3914535	gene_1420	Name=jgi.p|Sepmu1|113594	-1106	scaffold_1_3914535	scaffold_1	3914535	6.6e-08	0.23913	92	0.0143261	-0.03673	MLMM	blups_Canker_per_cm_host_combined
4_856905	scaffold_4	856904	856905	scaffold_4_856905	gene_4415	Name=jgi.p|Sepmu1|64200	0	scaffold_4_856905	scaffold_4	856905	5.91e-08	0.347826	92	0.00549766	-0.0118978	FarmCPU	blups_Canker_per_cm_host_combined
4_856905	scaffold_4	856904	856905	scaffold_4_856905	gene_4414	Name=jgi.p|Sepmu1|148682	-470	scaffold_4_856905	scaffold_4	856905	5.91e-08	0.347826	92	0.00549766	-0.0118978	FarmCPU	blups_Canker_per_cm_host_combined
8_705102	scaffold_8	705101	705102	scaffold_8_705102	gene_7339	Name=jgi.p|Sepmu1|150626	0	scaffold_8_705102	scaffold_8	705102	5.2e-08	0.173913	92	0.0112832	0.222545	FarmCPU	blups_Disease_severity_host_combined
8_705102	scaffold_8	705101	705102	scaffold_8_705102	gene_7340	Name=jgi.p|Sepmu1|134886	1131	scaffold_8_705102	scaffold_8	705102	5.2e-08	0.173913	92	0.0112832	0.222545	FarmCPU	blups_Disease_severity_host_combined
9_189521	scaffold_9	189520	189521	scaffold_9_189521	gene_7812	Name=jgi.p|Sepmu1|50917	0	scaffold_9_189521	scaffold_9	189521	4.49e-08	0.0869565	92	0.0292536	-2.22488	MLMM	blups_n_Cankers_GW11026
9_189521	scaffold_9	189520	189521	scaffold_9_189521	gene_7813	Name=jgi.p|Sepmu1|150932	320	scaffold_9_189521	scaffold_9	189521	4.49e-08	0.0869565	92	0.0292536	-2.22488	MLMM	blups_n_Cankers_GW11026
1_3857066	scaffold_1	3857065	3857066	scaffold_1_3857066	gene_1398	Name=jgi.p|Sepmu1|146567	0	scaffold_1_3857066	scaffold_1	3857066	3.68e-08	0.076087	92	0.00399297	-0.729422	FarmCPU	blups_n_Cankers_GW9823
1_3857066	scaffold_1	3857065	3857066	scaffold_1_3857066	gene_1399	Name=jgi.p|Sepmu1|146568	147	scaffold_1_3857066	scaffold_1	3857066	3.68e-08	0.076087	92	0.00399297	-0.729422	FarmCPU	blups_n_Cankers_GW9823
5_1816445	scaffold_5	1816444	1816445	scaffold_5_1816445	gene_5621	Name=jgi.p|Sepmu1|149484	-258	scaffold_5_1816445	scaffold_5	1816445	3.66e-08	0.141304	92	0.00340387	-0.728568	MLMM	blups_n_Cankers_CMBF28.1
5_1816445	scaffold_5	1816444	1816445	scaffold_5_1816445	gene_5622	Name=jgi.p|Sepmu1|141796	486	scaffold_5_1816445	scaffold_5	1816445	3.66e-08	0.141304	92	0.00340387	-0.728568	MLMM	blups_n_Cankers_CMBF28.1
8_172823	scaffold_8	172822	172823	scaffold_8_172823	gene_7160	Name=jgi.p|Sepmu1|48836	0	scaffold_8_172823	scaffold_8	172823	3.64e-08	0.402174	92	0.00236877	-0.382973	FarmCPU	blups_n_Cankers_host_combined
8_172823	scaffold_8	172822	172823	scaffold_8_172823	gene_7161	Name=jgi.p|Sepmu1|48666	621	scaffold_8_172823	scaffold_8	172823	3.64e-08	0.402174	92	0.00236877	-0.382973	FarmCPU	blups_n_Cankers_host_combined
2_1085184	scaffold_2	1085183	1085184	scaffold_2_1085184	gene_2208	Name=jgi.p|Sepmu1|147150	0	scaffold_2_1085184	scaffold_2	1085184	3.62e-08	0.315217	92	0.011783	0.327512	BLINK	blups_Disease_severity_host_combined
2_1085184	scaffold_2	1085183	1085184	scaffold_2_1085184	gene_2210	Name=jgi.p|Sepmu1|123555	1327	scaffold_2_1085184	scaffold_2	1085184	3.62e-08	0.315217	92	0.011783	0.327512	BLINK	blups_Disease_severity_host_combined
2_1085184	scaffold_2	1085183	1085184	scaffold_2_1085184	gene_2209	Name=jgi.p|Sepmu1|130956	1327	scaffold_2_1085184	scaffold_2	1085184	3.62e-08	0.315217	92	0.011783	0.327512	BLINK	blups_Disease_severity_host_combined
8_1100198	scaffold_8	1100197	1100198	scaffold_8_1100198	gene_7471	Name=jgi.p|Sepmu1|150714	0	scaffold_8_1100198	scaffold_8	1100198	3.62e-08	0.271739	92	0.00589256	0.734861	FarmCPU	blups_n_Cankers_Besc234
8_1100198	scaffold_8	1100197	1100198	scaffold_8_1100198	gene_7472	Name=jgi.p|Sepmu1|150715	833	scaffold_8_1100198	scaffold_8	1100198	3.62e-08	0.271739	92	0.00589256	0.734861	FarmCPU	blups_n_Cankers_Besc234
2_3351584	scaffold_2	3351583	3351584	scaffold_2_3351584	gene_3075	Name=jgi.p|Sepmu1|147752	0	scaffold_2_3351584	scaffold_2	3351584	3.47e-08	0.26087	92	0.00322864	0.162543	FarmCPU	blups_Disease_severity_BEsc234
2_3351584	scaffold_2	3351583	3351584	scaffold_2_3351584	gene_3074	Name=jgi.p|Sepmu1|147751	-1099	scaffold_2_3351584	scaffold_2	3351584	3.47e-08	0.26087	92	0.00322864	0.162543	FarmCPU	blups_Disease_severity_BEsc234
8_1493429	scaffold_8	1493428	1493429	scaffold_8_1493429	gene_7610	Name=jgi.p|Sepmu1|143441	0	scaffold_8_1493429	scaffold_8	1493429	3.45e-08	0.197802	91	0.00374063	0.0107811	FarmCPU	blups_Canker_per_cm_CMBF28.1
8_1493429	scaffold_8	1493428	1493429	scaffold_8_1493429	gene_7611	Name=jgi.p|Sepmu1|70314	1247	scaffold_8_1493429	scaffold_8	1493429	3.45e-08	0.197802	91	0.00374063	0.0107811	FarmCPU	blups_Canker_per_cm_CMBF28.1
3_1604827	scaffold_3	1604826	1604827	scaffold_3_1604827	gene_3772	Name=jgi.p|Sepmu1|148211	0	scaffold_3_1604827	scaffold_3	1604827	3.44e-08	0.0978261	92	0.00340387	0.868506	MLMM	blups_n_Cankers_CMBF28.1
3_1604827	scaffold_3	1604826	1604827	scaffold_3_1604827	gene_3773	Name=jgi.p|Sepmu1|148212	927	scaffold_3_1604827	scaffold_3	1604827	3.44e-08	0.0978261	92	0.00340387	0.868506	MLMM	blups_n_Cankers_CMBF28.1
6_1917695	scaffold_6	1917694	1917695	scaffold_6_1917695	gene_6451	Name=jgi.p|Sepmu1|45971	0	scaffold_6_1917695	scaffold_6	1917695	3.35e-08	0.0543478	92	0.00544866	-0.0237078	FarmCPU	blups_Canker_per_cm_Besc400
6_1917695	scaffold_6	1917694	1917695	scaffold_6_1917695	gene_6452	Name=jgi.p|Sepmu1|118269	3217	scaffold_6_1917695	scaffold_6	1917695	3.35e-08	0.0543478	92	0.00544866	-0.0237078	FarmCPU	blups_Canker_per_cm_Besc400
7_1077807	scaffold_7	1077806	1077807	scaffold_7_1077807	gene_6822	Name=jgi.p|Sepmu1|68819	-255	scaffold_7_1077807	scaffold_7	1077807	3.11e-08	0.461538	91	0.00374063	0.00911987	FarmCPU	blups_Canker_per_cm_CMBF28.1
7_1077807	scaffold_7	1077806	1077807	scaffold_7_1077807	gene_6823	Name=jgi.p|Sepmu1|28141	794	scaffold_7_1077807	scaffold_7	1077807	3.11e-08	0.461538	91	0.00374063	0.00911987	FarmCPU	blups_Canker_per_cm_CMBF28.1
7_40654	scaffold_7	40653	40654	scaffold_7_40654	gene_6481	Name=jgi.p|Sepmu1|150036	0	scaffold_7_40654	scaffold_7	40654	2.96e-08	0.402174	92	0.00482271	0.0170397	FarmCPU	blups_Canker_per_cm_GW11026
7_40654	scaffold_7	40653	40654	scaffold_7_40654	gene_6482	Name=jgi.p|Sepmu1|134225	1478	scaffold_7_40654	scaffold_7	40654	2.96e-08	0.402174	92	0.00482271	0.0170397	FarmCPU	blups_Canker_per_cm_GW11026
7_1160047	scaffold_7	1160046	1160047	scaffold_7_1160047	gene_6851	Name=jgi.p|Sepmu1|150307	0	scaffold_7_1160047	scaffold_7	1160047	2.41e-08	0.217391	92	0.00522195	-0.230328	BLINK	blups_Disease_severity_GW11026
7_1160047	scaffold_7	1160046	1160047	scaffold_7_1160047	gene_6850	Name=jgi.p|Sepmu1|68865	-694	scaffold_7_1160047	scaffold_7	1160047	2.41e-08	0.217391	92	0.00522195	-0.230328	BLINK	blups_Disease_severity_GW11026
24_3682	scaffold_24	3681	3682	scaffold_24_3682	NA	NA	-1	scaffold_24_3682	scaffold_24	3682	2.09e-08	0.228261	92	0.00453104	-0.0184817	FarmCPU	blups_Canker_per_cm_GW11026
11_1454176	scaffold_11	1454175	1454176	scaffold_11_1454176	gene_9411	Name=jgi.p|Sepmu1|166720	0	scaffold_11_1454176	scaffold_11	1454176	2.01e-08	0.119565	92	0.00261913	-0.752621	FarmCPU	blups_n_Cankers_GW9823
11_1454176	scaffold_11	1454175	1454176	scaffold_11_1454176	gene_9410	Name=jgi.p|Sepmu1|151954	-3039	scaffold_11_1454176	scaffold_11	1454176	2.01e-08	0.119565	92	0.00261913	-0.752621	FarmCPU	blups_n_Cankers_GW9823
10_389430	scaffold_10	389429	389430	scaffold_10_389430	gene_8493	Name=jgi.p|Sepmu1|151384	395	scaffold_10_389430	scaffold_10	389430	1.72e-08	0.419355	93	0.0112345	2.22714	BLINK	blups_Height_host_combined
10_389430	scaffold_10	389429	389430	scaffold_10_389430	gene_8492	Name=jgi.p|Sepmu1|151383	-1393	scaffold_10_389430	scaffold_10	389430	1.72e-08	0.419355	93	0.0112345	2.22714	BLINK	blups_Height_host_combined
10_389430	scaffold_10	389429	389430	scaffold_10_389430	gene_8493	Name=jgi.p|Sepmu1|151384	395	scaffold_10_389430	scaffold_10	389430	1.72e-08	0.419355	93	0.0112345	2.22714	FarmCPU	blups_Height_host_combined
10_389430	scaffold_10	389429	389430	scaffold_10_389430	gene_8492	Name=jgi.p|Sepmu1|151383	-1393	scaffold_10_389430	scaffold_10	389430	1.72e-08	0.419355	93	0.0112345	2.22714	FarmCPU	blups_Height_host_combined
1_4655157	scaffold_1	4655156	4655157	scaffold_1_4655157	gene_1703	Name=jgi.p|Sepmu1|34484	0	scaffold_1_4655157	scaffold_1	4655157	1.48e-08	0.282609	92	0.00482772	0.229805	FarmCPU	blups_Disease_severity_host_combined
1_4655157	scaffold_1	4655156	4655157	scaffold_1_4655157	gene_1705	Name=jgi.p|Sepmu1|146801	1759	scaffold_1_4655157	scaffold_1	4655157	1.48e-08	0.282609	92	0.00482772	0.229805	FarmCPU	blups_Disease_severity_host_combined
6_1483918	scaffold_6	1483917	1483918	scaffold_6_1483918	gene_6285	Name=jgi.p|Sepmu1|142337	0	scaffold_6_1483918	scaffold_6	1483918	1.45e-08	0.467391	92	0.00472586	0.334082	BLINK	blups_Disease_severity_CMBF28.1
6_1483918	scaffold_6	1483917	1483918	scaffold_6_1483918	gene_6286	Name=jgi.p|Sepmu1|156999	1552	scaffold_6_1483918	scaffold_6	1483918	1.45e-08	0.467391	92	0.00472586	0.334082	BLINK	blups_Disease_severity_CMBF28.1
2_2974769	scaffold_2	2974768	2974769	scaffold_2_2974769	gene_2933	Name=jgi.p|Sepmu1|81197	0	scaffold_2_2974769	scaffold_2	2974769	1.41e-08	0.108696	92	0.00458237	-0.454022	BLINK	blups_Disease_severity_Besc400
2_2974769	scaffold_2	2974768	2974769	scaffold_2_2974769	gene_2934	Name=jgi.p|Sepmu1|81199	0	scaffold_2_2974769	scaffold_2	2974769	1.41e-08	0.108696	92	0.00458237	-0.454022	BLINK	blups_Disease_severity_Besc400
1_695962	scaffold_1	695961	695962	scaffold_1_695962	gene_210	Name=jgi.p|Sepmu1|55705	-380	scaffold_1_695962	scaffold_1	695962	9.92e-09	0.119565	92	0.00215359	-0.0155028	FarmCPU	blups_Canker_per_cm_Besc400
1_695962	scaffold_1	695961	695962	scaffold_1_695962	gene_211	Name=jgi.p|Sepmu1|36354	407	scaffold_1_695962	scaffold_1	695962	9.92e-09	0.119565	92	0.00215359	-0.0155028	FarmCPU	blups_Canker_per_cm_Besc400
11_632208	scaffold_11	632207	632208	scaffold_11_632208	gene_9131	Name=jgi.p|Sepmu1|151773	23	scaffold_11_632208	scaffold_11	632208	9.25e-09	0.326087	92	0.000669	0.398617	FarmCPU	blups_n_Cankers_host_combined
11_632208	scaffold_11	632207	632208	scaffold_11_632208	gene_9130	Name=jgi.p|Sepmu1|151772	-1417	scaffold_11_632208	scaffold_11	632208	9.25e-09	0.326087	92	0.000669	0.398617	FarmCPU	blups_n_Cankers_host_combined
5_1381993	scaffold_5	1381992	1381993	scaffold_5_1381993	gene_5466	Name=jgi.p|Sepmu1|149363	-23	scaffold_5_1381993	scaffold_5	1381993	7.95e-09	0.130435	92	0.00472586	-0.508992	BLINK	blups_Disease_severity_CMBF28.1
5_1381993	scaffold_5	1381992	1381993	scaffold_5_1381993	gene_5467	Name=jgi.p|Sepmu1|125896	213	scaffold_5_1381993	scaffold_5	1381993	7.95e-09	0.130435	92	0.00472586	-0.508992	BLINK	blups_Disease_severity_CMBF28.1
9_114756	scaffold_9	114755	114756	scaffold_9_114756	gene_7782	Name=jgi.p|Sepmu1|150913	0	scaffold_9_114756	scaffold_9	114756	7.5e-09	0.340659	91	0.000977	-0.0138516	BLINK	blups_Canker_per_cm_CMBF28.1
9_114756	scaffold_9	114755	114756	scaffold_9_114756	gene_7780	Name=jgi.p|Sepmu1|127547	-715	scaffold_9_114756	scaffold_9	114756	7.5e-09	0.340659	91	0.000977	-0.0138516	BLINK	blups_Canker_per_cm_CMBF28.1
9_114756	scaffold_9	114755	114756	scaffold_9_114756	gene_7781	Name=jgi.p|Sepmu1|150911	-715	scaffold_9_114756	scaffold_9	114756	7.5e-09	0.340659	91	0.000977	-0.0138516	BLINK	blups_Canker_per_cm_CMBF28.1
4_1103368	scaffold_4	1103367	1103368	scaffold_4_1103368	gene_4500	Name=jgi.p|Sepmu1|155739	0	scaffold_4_1103368	scaffold_4	1103368	7.5e-09	0.0769231	91	0.000977	-0.0279804	BLINK	blups_Canker_per_cm_CMBF28.1
4_1103368	scaffold_4	1103367	1103368	scaffold_4_1103368	gene_4499	Name=jgi.p|Sepmu1|148727	-563	scaffold_4_1103368	scaffold_4	1103368	7.5e-09	0.0769231	91	0.000977	-0.0279804	BLINK	blups_Canker_per_cm_CMBF28.1
13_671415	scaffold_13	671414	671415	scaffold_13_671415	gene_10083	Name=jgi.p|Sepmu1|152416	0	scaffold_13_671415	scaffold_13	671415	6.22e-09	0.0978261	92	0.000579	-0.656128	BLINK	blups_n_Cankers_Besc400
13_671415	scaffold_13	671414	671415	scaffold_13_671415	gene_10084	Name=jgi.p|Sepmu1|129118	1245	scaffold_13_671415	scaffold_13	671415	6.22e-09	0.0978261	92	0.000579	-0.656128	BLINK	blups_n_Cankers_Besc400
10_286160	scaffold_10	286159	286160	scaffold_10_286160	gene_8460	Name=jgi.p|Sepmu1|151365	0	scaffold_10_286160	scaffold_10	286160	4.9e-09	0.304348	92	0.000399	0.468891	FarmCPU	blups_n_Cankers_host_combined
10_286160	scaffold_10	286159	286160	scaffold_10_286160	gene_8461	Name=jgi.p|Sepmu1|151366	783	scaffold_10_286160	scaffold_10	286160	4.9e-09	0.304348	92	0.000399	0.468891	FarmCPU	blups_n_Cankers_host_combined
6_1632091	scaffold_6	1632090	1632091	scaffold_6_1632091	gene_6335	Name=jgi.p|Sepmu1|67913	0	scaffold_6_1632091	scaffold_6	1632091	4.77e-09	0.369565	92	0.00103608	0.678919	FarmCPU	blups_n_Cankers_Besc234
6_1632091	scaffold_6	1632090	1632091	scaffold_6_1632091	gene_6333	Name=jgi.p|Sepmu1|126515	-1107	scaffold_6_1632091	scaffold_6	1632091	4.77e-09	0.369565	92	0.00103608	0.678919	FarmCPU	blups_n_Cankers_Besc234
6_1632091	scaffold_6	1632090	1632091	scaffold_6_1632091	gene_6334	Name=jgi.p|Sepmu1|87860	-1107	scaffold_6_1632091	scaffold_6	1632091	4.77e-09	0.369565	92	0.00103608	0.678919	FarmCPU	blups_n_Cankers_Besc234
6_737217	scaffold_6	737216	737217	scaffold_6_737217	gene_5989	Name=jgi.p|Sepmu1|149733	-312	scaffold_6_737217	scaffold_6	737217	4.02e-09	0.119565	92	0.000436	0.0164826	FarmCPU	blups_Canker_per_cm_host_combined
6_737217	scaffold_6	737216	737217	scaffold_6_737217	gene_5990	Name=jgi.p|Sepmu1|87196	559	scaffold_6_737217	scaffold_6	737217	4.02e-09	0.119565	92	0.000436	0.0164826	FarmCPU	blups_Canker_per_cm_host_combined
8_1615388	scaffold_8	1615387	1615388	scaffold_8_1615388	gene_7658	Name=jgi.p|Sepmu1|150831	224	scaffold_8_1615388	scaffold_8	1615388	3.8e-09	0.0978261	92	0.000412	0.266416	FarmCPU	blups_Disease_severity_BEsc234
8_1615388	scaffold_8	1615387	1615388	scaffold_8_1615388	gene_7657	Name=jgi.p|Sepmu1|90372	-275	scaffold_8_1615388	scaffold_8	1615388	3.8e-09	0.0978261	92	0.000412	0.266416	FarmCPU	blups_Disease_severity_BEsc234
7_1133946	scaffold_7	1133945	1133946	scaffold_7_1133946	gene_6843	Name=jgi.p|Sepmu1|150300	0	scaffold_7_1133946	scaffold_7	1133946	2.54e-09	0.282609	92	0.000331	-0.0151977	FarmCPU	blups_Canker_per_cm_host_combined
7_1133946	scaffold_7	1133945	1133946	scaffold_7_1133946	gene_6842	Name=jgi.p|Sepmu1|150299	-1183	scaffold_7_1133946	scaffold_7	1133946	2.54e-09	0.282609	92	0.000331	-0.0151977	FarmCPU	blups_Canker_per_cm_host_combined
13_304885	scaffold_13	304884	304885	scaffold_13_304885	gene_9949	Name=jgi.p|Sepmu1|159565	0	scaffold_13_304885	scaffold_13	304885	2.49e-09	0.304348	92	0.000331	0.0169886	FarmCPU	blups_Canker_per_cm_host_combined
13_304885	scaffold_13	304884	304885	scaffold_13_304885	gene_9948	Name=jgi.p|Sepmu1|152322	-918	scaffold_13_304885	scaffold_13	304885	2.49e-09	0.304348	92	0.000331	0.0169886	FarmCPU	blups_Canker_per_cm_host_combined
6_1245712	scaffold_6	1245711	1245712	scaffold_6_1245712	gene_6187	Name=jgi.p|Sepmu1|149855	0	scaffold_6_1245712	scaffold_6	1245712	2.22e-09	0.0543478	92	0.000331	0.0327092	FarmCPU	blups_Canker_per_cm_host_combined
6_1245712	scaffold_6	1245711	1245712	scaffold_6_1245712	gene_6186	Name=jgi.p|Sepmu1|149854	-2900	scaffold_6_1245712	scaffold_6	1245712	2.22e-09	0.0543478	92	0.000331	0.0327092	FarmCPU	blups_Canker_per_cm_host_combined
1_2245041	scaffold_1	2245040	2245041	scaffold_1_2245041	gene_764	Name=jgi.p|Sepmu1|137688	2713	scaffold_1_2245041	scaffold_1	2245041	2.15e-09	0.115385	91	0.000466	-0.0241829	BLINK	blups_Canker_per_cm_CMBF28.1
1_2245041	scaffold_1	2245040	2245041	scaffold_1_2245041	gene_763	Name=jgi.p|Sepmu1|137687	-3210	scaffold_1_2245041	scaffold_1	2245041	2.15e-09	0.115385	91	0.000466	-0.0241829	BLINK	blups_Canker_per_cm_CMBF28.1
2_876165	scaffold_2	876164	876165	scaffold_2_876165	gene_2131	Name=jgi.p|Sepmu1|147106	-615	scaffold_2_876165	scaffold_2	876165	2.14e-09	0.173913	92	0.000233	-0.253082	FarmCPU	blups_Disease_severity_GW11026
2_876165	scaffold_2	876164	876165	scaffold_2_876165	gene_2132	Name=jgi.p|Sepmu1|147108	2953	scaffold_2_876165	scaffold_2	876165	2.14e-09	0.173913	92	0.000233	-0.253082	FarmCPU	blups_Disease_severity_GW11026
4_1906519	scaffold_4	1906518	1906519	scaffold_4_1906519	gene_4828	Name=jgi.p|Sepmu1|148957	0	scaffold_4_1906519	scaffold_4	1906519	2.13e-09	0.434783	92	0.00138994	0.302478	BLINK	blups_Disease_severity_host_combined
4_1906519	scaffold_4	1906518	1906519	scaffold_4_1906519	gene_4829	Name=jgi.p|Sepmu1|107727	651	scaffold_4_1906519	scaffold_4	1906519	2.13e-09	0.434783	92	0.00138994	0.302478	BLINK	blups_Disease_severity_host_combined
3_2577845	scaffold_3	2577844	2577845	scaffold_3_2577845	gene_4090	Name=jgi.p|Sepmu1|148419	0	scaffold_3_2577845	scaffold_3	2577845	2.01e-09	0.23913	92	0.000187	-0.451629	FarmCPU	blups_n_Cankers_host_combined
3_2577845	scaffold_3	2577844	2577845	scaffold_3_2577845	gene_4089	Name=jgi.p|Sepmu1|148418	-216	scaffold_3_2577845	scaffold_3	2577845	2.01e-09	0.23913	92	0.000187	-0.451629	FarmCPU	blups_n_Cankers_host_combined
1_4245910	scaffold_1	4245909	4245910	scaffold_1_4245910	gene_1541	Name=jgi.p|Sepmu1|35243	0	scaffold_1_4245910	scaffold_1	4245910	1.98e-09	0.217391	92	0.000233	-0.217774	FarmCPU	blups_Disease_severity_GW11026
1_4245910	scaffold_1	4245909	4245910	scaffold_1_4245910	gene_1542	Name=jgi.p|Sepmu1|123072	683	scaffold_1_4245910	scaffold_1	4245910	1.98e-09	0.217391	92	0.000233	-0.217774	FarmCPU	blups_Disease_severity_GW11026
2_2021103	scaffold_2	2021102	2021103	scaffold_2_2021103	gene_2587	Name=jgi.p|Sepmu1|11981	0	scaffold_2_2021103	scaffold_2	2021103	1.74e-09	0.0869565	92	0.000189	-0.0217203	BLINK	blups_Canker_per_cm_GW9823
2_2021103	scaffold_2	2021102	2021103	scaffold_2_2021103	gene_2588	Name=jgi.p|Sepmu1|114685	643	scaffold_2_2021103	scaffold_2	2021103	1.74e-09	0.0869565	92	0.000189	-0.0217203	BLINK	blups_Canker_per_cm_GW9823
7_386195	scaffold_7	386194	386195	scaffold_7_386195	gene_6597	Name=jgi.p|Sepmu1|134315	0	scaffold_7_386195	scaffold_7	386195	1.67e-09	0.0869565	92	0.000182	0.677394	BLINK	blups_n_Cankers_Besc400
7_386195	scaffold_7	386194	386195	scaffold_7_386195	gene_6598	Name=jgi.p|Sepmu1|150116	900	scaffold_7_386195	scaffold_7	386195	1.67e-09	0.0869565	92	0.000182	0.677394	BLINK	blups_n_Cankers_Besc400
9_675951	scaffold_9	675950	675951	scaffold_9_675951	gene_7985	Name=jgi.p|Sepmu1|50206	1153	scaffold_9_675951	scaffold_9	675951	1.63e-09	0.0815217	92	0.000177	1.12372	FarmCPU	blups_n_Cankers_host_combined
9_675951	scaffold_9	675950	675951	scaffold_9_675951	gene_7984	Name=jgi.p|Sepmu1|151048	-7737	scaffold_9_675951	scaffold_9	675951	1.63e-09	0.0815217	92	0.000177	1.12372	FarmCPU	blups_n_Cankers_host_combined
4_297651	scaffold_4	297650	297651	scaffold_4_297651	gene_4208	Name=jgi.p|Sepmu1|148524	0	scaffold_4_297651	scaffold_4	297651	1.48e-09	0.0543478	92	0.000193	-0.0297596	BLINK	blups_Canker_per_cm_Besc400
4_297651	scaffold_4	297650	297651	scaffold_4_297651	gene_4207	Name=jgi.p|Sepmu1|125000	-1333	scaffold_4_297651	scaffold_4	297651	1.48e-09	0.0543478	92	0.000193	-0.0297596	BLINK	blups_Canker_per_cm_Besc400
2_2168651	scaffold_2	2168650	2168651	scaffold_2_2168651	gene_2643	Name=jgi.p|Sepmu1|147477	0	scaffold_2_2168651	scaffold_2	2168651	1.46e-09	0.0978261	92	0.000477	0.0275271	FarmCPU	blups_Canker_per_cm_GW11026
2_2168651	scaffold_2	2168650	2168651	scaffold_2_2168651	gene_2642	Name=jgi.p|Sepmu1|147475	-887	scaffold_2_2168651	scaffold_2	2168651	1.46e-09	0.0978261	92	0.000477	0.0275271	FarmCPU	blups_Canker_per_cm_GW11026
8_1830929	scaffold_8	1830928	1830929	scaffold_8_1830929	gene_7750	Name=jgi.p|Sepmu1|49196	3518	scaffold_8_1830929	scaffold_8	1830929	1.24e-09	0.23913	92	0.000162	-0.619146	FarmCPU	blups_n_Cankers_host_combined
8_1830929	scaffold_8	1830928	1830929	scaffold_8_1830929	gene_7751	Name=jgi.p|Sepmu1|150894	6020	scaffold_8_1830929	scaffold_8	1830929	1.24e-09	0.23913	92	0.000162	-0.619146	FarmCPU	blups_n_Cankers_host_combined
1_927998	scaffold_1	927997	927998	scaffold_1_927998	gene_300	Name=jgi.p|Sepmu1|145729	0	scaffold_1_927998	scaffold_1	927998	1.17e-09	0.252747	91	0.000382	-0.01804	BLINK	blups_Canker_per_cm_CMBF28.1
1_927998	scaffold_1	927997	927998	scaffold_1_927998	gene_299	Name=jgi.p|Sepmu1|137262	-1543	scaffold_1_927998	scaffold_1	927998	1.17e-09	0.252747	91	0.000382	-0.01804	BLINK	blups_Canker_per_cm_CMBF28.1
1_927998	scaffold_1	927997	927998	scaffold_1_927998	gene_300	Name=jgi.p|Sepmu1|145729	0	scaffold_1_927998	scaffold_1	927998	9.93e-10	0.252747	91	0.000162	-0.0151808	FarmCPU	blups_Canker_per_cm_CMBF28.1
1_927998	scaffold_1	927997	927998	scaffold_1_927998	gene_299	Name=jgi.p|Sepmu1|137262	-1543	scaffold_1_927998	scaffold_1	927998	9.93e-10	0.252747	91	0.000162	-0.0151808	FarmCPU	blups_Canker_per_cm_CMBF28.1
24_3682	scaffold_24	3681	3682	scaffold_24_3682	NA	NA	-1	scaffold_24_3682	scaffold_24	3682	9.76e-10	0.228261	92	0.000318	-0.916613	BLINK	blups_n_Cankers_GW11026
3_2105991	scaffold_3	2105990	2105991	scaffold_3_2105991	gene_3942	Name=jgi.p|Sepmu1|19249	-331	scaffold_3_2105991	scaffold_3	2105991	9.03e-10	0.0652174	92	0.000118	0.0241758	BLINK	blups_Canker_per_cm_GW9823
3_2105991	scaffold_3	2105990	2105991	scaffold_3_2105991	gene_3943	Name=jgi.p|Sepmu1|148327	347	scaffold_3_2105991	scaffold_3	2105991	9.03e-10	0.0652174	92	0.000118	0.0241758	BLINK	blups_Canker_per_cm_GW9823
3_1169643	scaffold_3	1169642	1169643	scaffold_3_1169643	gene_3597	Name=jgi.p|Sepmu1|148085	0	scaffold_3_1169643	scaffold_3	1169643	7.79e-10	0.0978261	92	0.000101	-0.711196	BLINK	blups_n_Cankers_Besc400
3_1169643	scaffold_3	1169642	1169643	scaffold_3_1169643	gene_3598	Name=jgi.p|Sepmu1|25396	768	scaffold_3_1169643	scaffold_3	1169643	7.79e-10	0.0978261	92	0.000101	-0.711196	BLINK	blups_n_Cankers_Besc400
6_1874596	scaffold_6	1874595	1874596	scaffold_6_1874596	gene_6433	Name=jgi.p|Sepmu1|157110	0	scaffold_6_1874596	scaffold_6	1874596	7.13e-10	0.283333	90	9.28e-05	0.0183505	FarmCPU	blups_Canker_per_cm_Besc234
6_1874596	scaffold_6	1874595	1874596	scaffold_6_1874596	gene_6432	Name=jgi.p|Sepmu1|150009	-404	scaffold_6_1874596	scaffold_6	1874596	7.13e-10	0.283333	90	9.28e-05	0.0183505	FarmCPU	blups_Canker_per_cm_Besc234
4_1103368	scaffold_4	1103367	1103368	scaffold_4_1103368	gene_4500	Name=jgi.p|Sepmu1|155739	0	scaffold_4_1103368	scaffold_4	1103368	6.92e-10	0.0769231	91	0.00015	-0.022065	FarmCPU	blups_Canker_per_cm_CMBF28.1
4_1103368	scaffold_4	1103367	1103368	scaffold_4_1103368	gene_4499	Name=jgi.p|Sepmu1|148727	-563	scaffold_4_1103368	scaffold_4	1103368	6.92e-10	0.0769231	91	0.00015	-0.022065	FarmCPU	blups_Canker_per_cm_CMBF28.1
3_1367119	scaffold_3	1367118	1367119	scaffold_3_1367119	gene_3672	Name=jgi.p|Sepmu1|132084	0	scaffold_3_1367119	scaffold_3	1367119	6.55e-10	0.456522	92	0.000107	0.0238521	BLINK	blups_Canker_per_cm_GW11026
3_1367119	scaffold_3	1367118	1367119	scaffold_3_1367119	gene_3671	Name=jgi.p|Sepmu1|148134	0	scaffold_3_1367119	scaffold_3	1367119	6.55e-10	0.456522	92	0.000107	0.0238521	BLINK	blups_Canker_per_cm_GW11026
1_1242620	scaffold_1	1242619	1242620	scaffold_1_1242620	gene_400	Name=jgi.p|Sepmu1|129507	0	scaffold_1_1242620	scaffold_1	1242620	6e-10	0.0978261	92	0.00013	-1.461	MLMM	blups_n_Cankers_GW9823
1_1242620	scaffold_1	1242619	1242620	scaffold_1_1242620	gene_401	Name=jgi.p|Sepmu1|145815	1227	scaffold_1_1242620	scaffold_1	1242620	6e-10	0.0978261	92	0.00013	-1.461	MLMM	blups_n_Cankers_GW9823
1_5089961	scaffold_1	5089960	5089961	scaffold_1_5089961	gene_1843	Name=jgi.p|Sepmu1|32810	0	scaffold_1_5089961	scaffold_1	5089961	5.99e-10	0.293478	92	9.75e-05	-0.4236	FarmCPU	blups_n_Cankers_host_combined
1_5089961	scaffold_1	5089960	5089961	scaffold_1_5089961	gene_1842	Name=jgi.p|Sepmu1|146897	-85	scaffold_1_5089961	scaffold_1	5089961	5.99e-10	0.293478	92	9.75e-05	-0.4236	FarmCPU	blups_n_Cankers_host_combined
8_1363460	scaffold_8	1363459	1363460	scaffold_8_1363460	gene_7568	Name=jgi.p|Sepmu1|49341	1273	scaffold_8_1363460	scaffold_8	1363460	5.9e-10	0.315217	92	9.61e-05	0.016434	BLINK	blups_Canker_per_cm_Besc400
8_1363460	scaffold_8	1363459	1363460	scaffold_8_1363460	gene_7567	Name=jgi.p|Sepmu1|49726	-11094	scaffold_8_1363460	scaffold_8	1363460	5.9e-10	0.315217	92	9.61e-05	0.016434	BLINK	blups_Canker_per_cm_Besc400
6_1381038	scaffold_6	1381037	1381038	scaffold_6_1381038	gene_6243	Name=jgi.p|Sepmu1|149892	1552	scaffold_6_1381038	scaffold_6	1381038	5.83e-10	0.0815217	92	0.000107	-0.0392167	BLINK	blups_Canker_per_cm_GW11026
6_1381038	scaffold_6	1381037	1381038	scaffold_6_1381038	gene_6242	Name=jgi.p|Sepmu1|142306	-2131	scaffold_6_1381038	scaffold_6	1381038	5.83e-10	0.0815217	92	0.000107	-0.0392167	BLINK	blups_Canker_per_cm_GW11026
10_123317	scaffold_10	123316	123317	scaffold_10_123317	gene_8394	Name=jgi.p|Sepmu1|127977	0	scaffold_10_123317	scaffold_10	123317	5.6e-10	0.3	90	9.12e-05	0.0178803	FarmCPU	blups_Canker_per_cm_Besc234
10_123317	scaffold_10	123316	123317	scaffold_10_123317	gene_8393	Name=jgi.p|Sepmu1|151321	-740	scaffold_10_123317	scaffold_10	123317	5.6e-10	0.3	90	9.12e-05	0.0178803	FarmCPU	blups_Canker_per_cm_Besc234
7_1077807	scaffold_7	1077806	1077807	scaffold_7_1077807	gene_6822	Name=jgi.p|Sepmu1|68819	-255	scaffold_7_1077807	scaffold_7	1077807	4.49e-10	0.461538	91	0.000292	0.0138204	BLINK	blups_Canker_per_cm_CMBF28.1
7_1077807	scaffold_7	1077806	1077807	scaffold_7_1077807	gene_6823	Name=jgi.p|Sepmu1|28141	794	scaffold_7_1077807	scaffold_7	1077807	4.49e-10	0.461538	91	0.000292	0.0138204	BLINK	blups_Canker_per_cm_CMBF28.1
7_1077721	scaffold_7	1077720	1077721	scaffold_7_1077721	gene_6822	Name=jgi.p|Sepmu1|68819	-169	scaffold_7_1077721	scaffold_7	1077721	3.98e-10	0.0869565	92	0.000259	-0.0282652	FarmCPU	blups_Canker_per_cm_GW11026
7_1077721	scaffold_7	1077720	1077721	scaffold_7_1077721	gene_6823	Name=jgi.p|Sepmu1|28141	880	scaffold_7_1077721	scaffold_7	1077721	3.98e-10	0.0869565	92	0.000259	-0.0282652	FarmCPU	blups_Canker_per_cm_GW11026
5_926838	scaffold_5	926837	926838	scaffold_5_926838	gene_5298	Name=jgi.p|Sepmu1|117210	0	scaffold_5_926838	scaffold_5	926838	3.5e-10	0.5	92	0.000114	0.777542	FarmCPU	blups_n_Cankers_Besc234
5_926838	scaffold_5	926837	926838	scaffold_5_926838	gene_5297	Name=jgi.p|Sepmu1|149259	-634	scaffold_5_926838	scaffold_5	926838	3.5e-10	0.5	92	0.000114	0.777542	FarmCPU	blups_n_Cankers_Besc234
6_1630609	scaffold_6	1630608	1630609	scaffold_6_1630609	gene_6333	Name=jgi.p|Sepmu1|126515	0	scaffold_6_1630609	scaffold_6	1630609	3.41e-10	0.347826	92	5.55e-05	-0.444594	BLINK	blups_n_Cankers_Besc400
6_1630609	scaffold_6	1630608	1630609	scaffold_6_1630609	gene_6334	Name=jgi.p|Sepmu1|87860	0	scaffold_6_1630609	scaffold_6	1630609	3.41e-10	0.347826	92	5.55e-05	-0.444594	BLINK	blups_n_Cankers_Besc400
2_1034275	scaffold_2	1034274	1034275	scaffold_2_1034275	gene_2191	Name=jgi.p|Sepmu1|59776	160	scaffold_2_1034275	scaffold_2	1034275	3.25e-10	0.304348	92	5.29e-05	-0.578179	FarmCPU	blups_n_Cankers_GW9823
2_1034275	scaffold_2	1034274	1034275	scaffold_2_1034275	gene_2190	Name=jgi.p|Sepmu1|147139	-272	scaffold_2_1034275	scaffold_2	1034275	3.25e-10	0.304348	92	5.29e-05	-0.578179	FarmCPU	blups_n_Cankers_GW9823
10_660403	scaffold_10	660402	660403	scaffold_10_660403	gene_8580	Name=jgi.p|Sepmu1|16778	0	scaffold_10_660403	scaffold_10	660403	2.23e-10	0.0543478	92	2.9e-05	-1.4081	MLMM	blups_n_Cankers_Besc400
10_660403	scaffold_10	660402	660403	scaffold_10_660403	gene_8579	Name=jgi.p|Sepmu1|72063	-1597	scaffold_10_660403	scaffold_10	660403	2.23e-10	0.0543478	92	2.9e-05	-1.4081	MLMM	blups_n_Cankers_Besc400
3_310202	scaffold_3	310201	310202	scaffold_3_310202	gene_3293	Name=jgi.p|Sepmu1|62039	0	scaffold_3_310202	scaffold_3	310202	1.01e-10	0.076087	92	1.64e-05	-0.0235166	BLINK	blups_Canker_per_cm_GW9823
3_310202	scaffold_3	310201	310202	scaffold_3_310202	gene_3294	Name=jgi.p|Sepmu1|62043	1407	scaffold_3_310202	scaffold_3	310202	1.01e-10	0.076087	92	1.64e-05	-0.0235166	BLINK	blups_Canker_per_cm_GW9823
2_1256198	scaffold_2	1256197	1256198	scaffold_2_1256198	gene_2281	Name=jgi.p|Sepmu1|79817	0	scaffold_2_1256198	scaffold_2	1256198	1.01e-10	0.211111	90	2.2e-05	0.0194193	FarmCPU	blups_Canker_per_cm_Besc234
2_1256198	scaffold_2	1256197	1256198	scaffold_2_1256198	gene_2280	Name=jgi.p|Sepmu1|147208	-35	scaffold_2_1256198	scaffold_2	1256198	1.01e-10	0.211111	90	2.2e-05	0.0194193	FarmCPU	blups_Canker_per_cm_Besc234
1_137147	scaffold_1	137146	137147	scaffold_1_137147	gene_32	Name=jgi.p|Sepmu1|121812	0	scaffold_1_137147	scaffold_1	137147	9.85e-11	0.23913	92	2.14e-05	-0.0234122	BLINK	blups_Canker_per_cm_host_combined
1_137147	scaffold_1	137146	137147	scaffold_1_137147	gene_33	Name=jgi.p|Sepmu1|145536	0	scaffold_1_137147	scaffold_1	137147	9.85e-11	0.23913	92	2.14e-05	-0.0234122	BLINK	blups_Canker_per_cm_host_combined
1_5089118	scaffold_1	5089117	5089118	scaffold_1_5089118	gene_1842	Name=jgi.p|Sepmu1|146897	0	scaffold_1_5089118	scaffold_1	5089118	8.04e-11	0.456522	92	1.75e-05	-0.471703	FarmCPU	blups_n_Cankers_GW9823
1_5089118	scaffold_1	5089117	5089118	scaffold_1_5089118	gene_1843	Name=jgi.p|Sepmu1|32810	33	scaffold_1_5089118	scaffold_1	5089118	8.04e-11	0.456522	92	1.75e-05	-0.471703	FarmCPU	blups_n_Cankers_GW9823
10_1084026	scaffold_10	1084025	1084026	scaffold_10_1084026	gene_8750	Name=jgi.p|Sepmu1|120408	0	scaffold_10_1084026	scaffold_10	1084026	7.12e-11	0.388889	90	2.2e-05	0.0156157	FarmCPU	blups_Canker_per_cm_Besc234
10_1084026	scaffold_10	1084025	1084026	scaffold_10_1084026	gene_8751	Name=jgi.p|Sepmu1|151538	964	scaffold_10_1084026	scaffold_10	1084026	7.12e-11	0.388889	90	2.2e-05	0.0156157	FarmCPU	blups_Canker_per_cm_Besc234
10_1084026	scaffold_10	1084025	1084026	scaffold_10_1084026	gene_8752	Name=jgi.p|Sepmu1|135931	964	scaffold_10_1084026	scaffold_10	1084026	7.12e-11	0.388889	90	2.2e-05	0.0156157	FarmCPU	blups_Canker_per_cm_Besc234
6_1942658	scaffold_6	1942657	1942658	scaffold_6_1942658	gene_6458	Name=jgi.p|Sepmu1|109102	228	scaffold_6_1942658	scaffold_6	1942658	6.3e-11	0.326087	92	2.05e-05	0.0196742	FarmCPU	blups_Canker_per_cm_host_combined
6_1942658	scaffold_6	1942657	1942658	scaffold_6_1942658	gene_6459	Name=jgi.p|Sepmu1|68171	2390	scaffold_6_1942658	scaffold_6	1942658	6.3e-11	0.326087	92	2.05e-05	0.0196742	FarmCPU	blups_Canker_per_cm_host_combined
3_1619710	scaffold_3	1619709	1619710	scaffold_3_1619710	gene_3780	Name=jgi.p|Sepmu1|124676	214	scaffold_3_1619710	scaffold_3	1619710	4.93e-11	0.5	92	1.61e-05	-0.496667	FarmCPU	blups_n_Cankers_GW9823
3_1619710	scaffold_3	1619709	1619710	scaffold_3_1619710	gene_3778	Name=jgi.p|Sepmu1|155223	-653	scaffold_3_1619710	scaffold_3	1619710	4.93e-11	0.5	92	1.61e-05	-0.496667	FarmCPU	blups_n_Cankers_GW9823
3_1619710	scaffold_3	1619709	1619710	scaffold_3_1619710	gene_3779	Name=jgi.p|Sepmu1|148216	-653	scaffold_3_1619710	scaffold_3	1619710	4.93e-11	0.5	92	1.61e-05	-0.496667	FarmCPU	blups_n_Cankers_GW9823
2_61066	scaffold_2	61065	61066	scaffold_2_61066	gene_1851	Name=jgi.p|Sepmu1|146901	190	scaffold_2_61066	scaffold_2	61066	4.37e-11	0.423913	92	1.42e-05	-0.0147128	FarmCPU	blups_Canker_per_cm_Besc400
2_61066	scaffold_2	61065	61066	scaffold_2_61066	gene_1852	Name=jgi.p|Sepmu1|146902	2128	scaffold_2_61066	scaffold_2	61066	4.37e-11	0.423913	92	1.42e-05	-0.0147128	FarmCPU	blups_Canker_per_cm_Besc400
7_1913277	scaffold_7	1913276	1913277	scaffold_7_1913277	gene_7094	Name=jgi.p|Sepmu1|150481	0	scaffold_7_1913277	scaffold_7	1913277	4.08e-11	0.0869565	92	6.64e-06	1.08038	MLMM	blups_n_Cankers_Besc400
7_1913277	scaffold_7	1913276	1913277	scaffold_7_1913277	gene_7095	Name=jgi.p|Sepmu1|165062	1129	scaffold_7_1913277	scaffold_7	1913277	4.08e-11	0.0869565	92	6.64e-06	1.08038	MLMM	blups_n_Cankers_Besc400
12_201052	scaffold_12	201051	201052	scaffold_12_201052	gene_9477	Name=jgi.p|Sepmu1|136479	0	scaffold_12_201052	scaffold_12	201052	3.49e-11	0.206522	92	1.14e-05	0.439299	BLINK	blups_Disease_severity_BEsc234
12_201052	scaffold_12	201051	201052	scaffold_12_201052	gene_9476	Name=jgi.p|Sepmu1|159218	-282	scaffold_12_201052	scaffold_12	201052	3.49e-11	0.206522	92	1.14e-05	0.439299	BLINK	blups_Disease_severity_BEsc234
6_1307265	scaffold_6	1307264	1307265	scaffold_6_1307265	gene_6210	Name=jgi.p|Sepmu1|126432	0	scaffold_6_1307265	scaffold_6	1307265	3e-11	0.130435	92	6.51e-06	0.0275854	BLINK	blups_Canker_per_cm_Besc400
6_1307265	scaffold_6	1307264	1307265	scaffold_6_1307265	gene_6209	Name=jgi.p|Sepmu1|118043	-1510	scaffold_6_1307265	scaffold_6	1307265	3e-11	0.130435	92	6.51e-06	0.0275854	BLINK	blups_Canker_per_cm_Besc400
3_1447964	scaffold_3	1447963	1447964	scaffold_3_1447964	gene_3707	Name=jgi.p|Sepmu1|124614	0	scaffold_3_1447964	scaffold_3	1447964	2.25e-11	0.0652174	92	4.88e-06	-0.0271115	BLINK	blups_Canker_per_cm_GW9823
3_1447964	scaffold_3	1447963	1447964	scaffold_3_1447964	gene_3708	Name=jgi.p|Sepmu1|148159	1743	scaffold_3_1447964	scaffold_3	1447964	2.25e-11	0.0652174	92	4.88e-06	-0.0271115	BLINK	blups_Canker_per_cm_GW9823
2_1085184	scaffold_2	1085183	1085184	scaffold_2_1085184	gene_2208	Name=jgi.p|Sepmu1|147150	0	scaffold_2_1085184	scaffold_2	1085184	1.99e-11	0.315217	92	2.6e-06	0.23131	FarmCPU	blups_Disease_severity_BEsc234
2_1085184	scaffold_2	1085183	1085184	scaffold_2_1085184	gene_2210	Name=jgi.p|Sepmu1|123555	1327	scaffold_2_1085184	scaffold_2	1085184	1.99e-11	0.315217	92	2.6e-06	0.23131	FarmCPU	blups_Disease_severity_BEsc234
2_1085184	scaffold_2	1085183	1085184	scaffold_2_1085184	gene_2209	Name=jgi.p|Sepmu1|130956	1327	scaffold_2_1085184	scaffold_2	1085184	1.99e-11	0.315217	92	2.6e-06	0.23131	FarmCPU	blups_Disease_severity_BEsc234
7_1047524	scaffold_7	1047523	1047524	scaffold_7_1047524	gene_6810	Name=jgi.p|Sepmu1|150270	0	scaffold_7_1047524	scaffold_7	1047524	1.86e-11	0.271739	92	4.03e-06	0.522107	FarmCPU	blups_n_Cankers_host_combined
7_1047524	scaffold_7	1047523	1047524	scaffold_7_1047524	gene_6809	Name=jgi.p|Sepmu1|150268	-2218	scaffold_7_1047524	scaffold_7	1047524	1.86e-11	0.271739	92	4.03e-06	0.522107	FarmCPU	blups_n_Cankers_host_combined
7_993605	scaffold_7	993604	993605	scaffold_7_993605	gene_6789	Name=jgi.p|Sepmu1|150255	0	scaffold_7_993605	scaffold_7	993605	1.74e-11	0.25	92	1.13e-05	0.45205	BLINK	blups_Disease_severity_BEsc234
7_993605	scaffold_7	993604	993605	scaffold_7_993605	gene_6790	Name=jgi.p|Sepmu1|68761	1296	scaffold_7_993605	scaffold_7	993605	1.74e-11	0.25	92	1.13e-05	0.45205	BLINK	blups_Disease_severity_BEsc234
13_572075	scaffold_13	572074	572075	scaffold_13_572075	gene_10042	Name=jgi.p|Sepmu1|54634	0	scaffold_13_572075	scaffold_13	572075	1.53e-11	0.206522	92	9.98e-06	-0.597063	FarmCPU	blups_n_Cankers_GW9823
13_572075	scaffold_13	572074	572075	scaffold_13_572075	gene_10041	Name=jgi.p|Sepmu1|136907	-1227	scaffold_13_572075	scaffold_13	572075	1.53e-11	0.206522	92	9.98e-06	-0.597063	FarmCPU	blups_n_Cankers_GW9823
8_1801297	scaffold_8	1801296	1801297	scaffold_8_1801297	gene_7741	Name=jgi.p|Sepmu1|150888	0	scaffold_8_1801297	scaffold_8	1801297	1.09e-11	0.0652174	92	3.56e-06	-1.65335	BLINK	blups_n_Cankers_CMBF28.1
8_1801297	scaffold_8	1801296	1801297	scaffold_8_1801297	gene_7740	Name=jgi.p|Sepmu1|110182	-892	scaffold_8_1801297	scaffold_8	1801297	1.09e-11	0.0652174	92	3.56e-06	-1.65335	BLINK	blups_n_Cankers_CMBF28.1
3_2191864	scaffold_3	2191863	2191864	scaffold_3_2191864	gene_3971	Name=jgi.p|Sepmu1|63379	-944	scaffold_3_2191864	scaffold_3	2191864	7.72e-12	0.315217	92	2.51e-06	0.626657	FarmCPU	blups_n_Cankers_host_combined
3_2191864	scaffold_3	2191863	2191864	scaffold_3_2191864	gene_3972	Name=jgi.p|Sepmu1|83285	1123	scaffold_3_2191864	scaffold_3	2191864	7.72e-12	0.315217	92	2.51e-06	0.626657	FarmCPU	blups_n_Cankers_host_combined
4_919354	scaffold_4	919353	919354	scaffold_4_919354	gene_4428	Name=jgi.p|Sepmu1|116409	0	scaffold_4_919354	scaffold_4	919354	7.28e-12	0.141304	92	2.37e-06	-0.986182	BLINK	blups_n_Cankers_GW9823
4_919354	scaffold_4	919353	919354	scaffold_4_919354	gene_4429	Name=jgi.p|Sepmu1|148691	1994	scaffold_4_919354	scaffold_4	919354	7.28e-12	0.141304	92	2.37e-06	-0.986182	BLINK	blups_n_Cankers_GW9823
1_3914533	scaffold_1	3914532	3914533	scaffold_1_3914533	gene_1421	Name=jgi.p|Sepmu1|146583	0	scaffold_1_3914533	scaffold_1	3914533	5.92e-12	0.23913	92	1.93e-06	-0.0319011	BLINK	blups_Canker_per_cm_GW11026
1_3914533	scaffold_1	3914532	3914533	scaffold_1_3914533	gene_1420	Name=jgi.p|Sepmu1|113594	-1104	scaffold_1_3914533	scaffold_1	3914533	5.92e-12	0.23913	92	1.93e-06	-0.0319011	BLINK	blups_Canker_per_cm_GW11026
11_1488445	scaffold_11	1488444	1488445	scaffold_11_1488445	gene_9426	Name=jgi.p|Sepmu1|73705	0	scaffold_11_1488445	scaffold_11	1488445	4.61e-12	0.315217	92	1.5e-06	-1.31072	BLINK	blups_n_Cankers_Besc234
11_1488445	scaffold_11	1488444	1488445	scaffold_11_1488445	gene_9425	Name=jgi.p|Sepmu1|121033	-274	scaffold_11_1488445	scaffold_11	1488445	4.61e-12	0.315217	92	1.5e-06	-1.31072	BLINK	blups_n_Cankers_Besc234
4_1310872	scaffold_4	1310871	1310872	scaffold_4_1310872	gene_4583	Name=jgi.p|Sepmu1|41927	355	scaffold_4_1310872	scaffold_4	1310872	4.22e-12	0.152174	92	6.87e-07	-0.432042	FarmCPU	blups_Disease_severity_GW11026
4_1310872	scaffold_4	1310871	1310872	scaffold_4_1310872	gene_4582	Name=jgi.p|Sepmu1|41711	-624	scaffold_4_1310872	scaffold_4	1310872	4.22e-12	0.152174	92	6.87e-07	-0.432042	FarmCPU	blups_Disease_severity_GW11026
7_1499318	scaffold_7	1499317	1499318	scaffold_7_1499318	gene_6968	Name=jgi.p|Sepmu1|150393	0	scaffold_7_1499318	scaffold_7	1499318	3.59e-12	0.456522	92	2.34e-06	0.375957	BLINK	blups_Disease_severity_Besc400
7_1499318	scaffold_7	1499317	1499318	scaffold_7_1499318	gene_6966	Name=jgi.p|Sepmu1|150392	-1186	scaffold_7_1499318	scaffold_7	1499318	3.59e-12	0.456522	92	2.34e-06	0.375957	BLINK	blups_Disease_severity_Besc400
9_114756	scaffold_9	114755	114756	scaffold_9_114756	gene_7782	Name=jgi.p|Sepmu1|150913	0	scaffold_9_114756	scaffold_9	114756	3.55e-12	0.340659	91	1.15e-06	-0.0153285	FarmCPU	blups_Canker_per_cm_CMBF28.1
9_114756	scaffold_9	114755	114756	scaffold_9_114756	gene_7780	Name=jgi.p|Sepmu1|127547	-715	scaffold_9_114756	scaffold_9	114756	3.55e-12	0.340659	91	1.15e-06	-0.0153285	FarmCPU	blups_Canker_per_cm_CMBF28.1
9_114756	scaffold_9	114755	114756	scaffold_9_114756	gene_7781	Name=jgi.p|Sepmu1|150911	-715	scaffold_9_114756	scaffold_9	114756	3.55e-12	0.340659	91	1.15e-06	-0.0153285	FarmCPU	blups_Canker_per_cm_CMBF28.1
5_926838	scaffold_5	926837	926838	scaffold_5_926838	gene_5298	Name=jgi.p|Sepmu1|117210	0	scaffold_5_926838	scaffold_5	926838	2.96e-12	0.5	92	1.5e-06	1.31776	BLINK	blups_n_Cankers_Besc234
5_926838	scaffold_5	926837	926838	scaffold_5_926838	gene_5297	Name=jgi.p|Sepmu1|149259	-634	scaffold_5_926838	scaffold_5	926838	2.96e-12	0.5	92	1.5e-06	1.31776	BLINK	blups_n_Cankers_Besc234
13_880682	scaffold_13	880681	880682	scaffold_13_880682	gene_10155	Name=jgi.p|Sepmu1|152466	0	scaffold_13_880682	scaffold_13	880682	2.41e-12	0.0652174	92	1.57e-06	-0.0290991	FarmCPU	blups_Canker_per_cm_Besc400
13_880682	scaffold_13	880681	880682	scaffold_13_880682	gene_10154	Name=jgi.p|Sepmu1|75030	-1009	scaffold_13_880682	scaffold_13	880682	2.41e-12	0.0652174	92	1.57e-06	-0.0290991	FarmCPU	blups_Canker_per_cm_Besc400
4_919354	scaffold_4	919353	919354	scaffold_4_919354	gene_4428	Name=jgi.p|Sepmu1|116409	0	scaffold_4_919354	scaffold_4	919354	1.64e-12	0.141304	92	5.34e-07	-1.28761	MLMM	blups_n_Cankers_GW9823
4_919354	scaffold_4	919353	919354	scaffold_4_919354	gene_4429	Name=jgi.p|Sepmu1|148691	1994	scaffold_4_919354	scaffold_4	919354	1.64e-12	0.141304	92	5.34e-07	-1.28761	MLMM	blups_n_Cankers_GW9823
7_1935866	scaffold_7	1935865	1935866	scaffold_7_1935866	gene_7099	Name=jgi.p|Sepmu1|134715	0	scaffold_7_1935866	scaffold_7	1935866	1.28e-12	0.0543478	92	2.79e-07	-1.10666	BLINK	blups_n_Cankers_Besc400
7_1935866	scaffold_7	1935865	1935866	scaffold_7_1935866	gene_7100	Name=jgi.p|Sepmu1|165065	0	scaffold_7_1935866	scaffold_7	1935866	1.28e-12	0.0543478	92	2.79e-07	-1.10666	BLINK	blups_n_Cankers_Besc400
6_514884	scaffold_6	514883	514884	scaffold_6_514884	gene_5899	Name=jgi.p|Sepmu1|164175	0	scaffold_6_514884	scaffold_6	514884	8.86e-13	0.48913	92	5.77e-07	0.0262658	BLINK	blups_Canker_per_cm_GW11026
6_514884	scaffold_6	514883	514884	scaffold_6_514884	gene_5900	Name=jgi.p|Sepmu1|12104	562	scaffold_6_514884	scaffold_6	514884	8.86e-13	0.48913	92	5.77e-07	0.0262658	BLINK	blups_Canker_per_cm_GW11026
1_2245041	scaffold_1	2245040	2245041	scaffold_1_2245041	gene_764	Name=jgi.p|Sepmu1|137688	2713	scaffold_1_2245041	scaffold_1	2245041	7.85e-13	0.115385	91	5.11e-07	-0.0246438	FarmCPU	blups_Canker_per_cm_CMBF28.1
1_2245041	scaffold_1	2245040	2245041	scaffold_1_2245041	gene_763	Name=jgi.p|Sepmu1|137687	-3210	scaffold_1_2245041	scaffold_1	2245041	7.85e-13	0.115385	91	5.11e-07	-0.0246438	FarmCPU	blups_Canker_per_cm_CMBF28.1
1_137147	scaffold_1	137146	137147	scaffold_1_137147	gene_32	Name=jgi.p|Sepmu1|121812	0	scaffold_1_137147	scaffold_1	137147	6.4e-13	0.23913	92	4.17e-07	-0.952615	BLINK	blups_n_Cankers_CMBF28.1
1_137147	scaffold_1	137146	137147	scaffold_1_137147	gene_33	Name=jgi.p|Sepmu1|145536	0	scaffold_1_137147	scaffold_1	137147	6.4e-13	0.23913	92	4.17e-07	-0.952615	BLINK	blups_n_Cankers_CMBF28.1
11_235087	scaffold_11	235086	235087	scaffold_11_235087	gene_8991	Name=jgi.p|Sepmu1|151684	0	scaffold_11_235087	scaffold_11	235087	4.7e-13	0.228261	92	1.02e-07	0.32934	FarmCPU	blups_Disease_severity_GW11026
11_235087	scaffold_11	235086	235087	scaffold_11_235087	gene_8990	Name=jgi.p|Sepmu1|120632	-723	scaffold_11_235087	scaffold_11	235087	4.7e-13	0.228261	92	1.02e-07	0.32934	FarmCPU	blups_Disease_severity_GW11026
11_1488445	scaffold_11	1488444	1488445	scaffold_11_1488445	gene_9426	Name=jgi.p|Sepmu1|73705	0	scaffold_11_1488445	scaffold_11	1488445	3.06e-13	0.315217	92	2e-07	-0.910259	FarmCPU	blups_n_Cankers_Besc234
11_1488445	scaffold_11	1488444	1488445	scaffold_11_1488445	gene_9425	Name=jgi.p|Sepmu1|121033	-274	scaffold_11_1488445	scaffold_11	1488445	3.06e-13	0.315217	92	2e-07	-0.910259	FarmCPU	blups_n_Cankers_Besc234
6_513075	scaffold_6	513074	513075	scaffold_6_513075	gene_5899	Name=jgi.p|Sepmu1|164175	0	scaffold_6_513075	scaffold_6	513075	3.04e-13	0.119565	92	6.6e-08	-1.08956	MLMM	blups_n_Cankers_Besc400
6_513075	scaffold_6	513074	513075	scaffold_6_513075	gene_5898	Name=jgi.p|Sepmu1|149669	-911	scaffold_6_513075	scaffold_6	513075	3.04e-13	0.119565	92	6.6e-08	-1.08956	MLMM	blups_n_Cankers_Besc400
8_1445446	scaffold_8	1445445	1445446	scaffold_8_1445446	gene_7597	Name=jgi.p|Sepmu1|150797	-20	scaffold_8_1445446	scaffold_8	1445446	2.29e-13	0.282609	92	7.47e-08	0.357196	FarmCPU	blups_Disease_severity_GW11026
8_1445446	scaffold_8	1445445	1445446	scaffold_8_1445446	gene_7598	Name=jgi.p|Sepmu1|119333	659	scaffold_8_1445446	scaffold_8	1445446	2.29e-13	0.282609	92	7.47e-08	0.357196	FarmCPU	blups_Disease_severity_GW11026
9_189521	scaffold_9	189520	189521	scaffold_9_189521	gene_7812	Name=jgi.p|Sepmu1|50917	0	scaffold_9_189521	scaffold_9	189521	1.97e-13	0.0869565	92	1.28e-07	-1.8731	BLINK	blups_n_Cankers_GW11026
9_189521	scaffold_9	189520	189521	scaffold_9_189521	gene_7813	Name=jgi.p|Sepmu1|150932	320	scaffold_9_189521	scaffold_9	189521	1.97e-13	0.0869565	92	1.28e-07	-1.8731	BLINK	blups_n_Cankers_GW11026
6_1942658	scaffold_6	1942657	1942658	scaffold_6_1942658	gene_6458	Name=jgi.p|Sepmu1|109102	228	scaffold_6_1942658	scaffold_6	1942658	1.12e-13	0.326087	92	3.66e-08	0.0274857	BLINK	blups_Canker_per_cm_host_combined
6_1942658	scaffold_6	1942657	1942658	scaffold_6_1942658	gene_6459	Name=jgi.p|Sepmu1|68171	2390	scaffold_6_1942658	scaffold_6	1942658	1.12e-13	0.326087	92	3.66e-08	0.0274857	BLINK	blups_Canker_per_cm_host_combined
9_205571	scaffold_9	205570	205571	scaffold_9_205571	gene_7822	Name=jgi.p|Sepmu1|127576	0	scaffold_9_205571	scaffold_9	205571	9.35e-14	0.184783	92	1.52e-08	0.276103	FarmCPU	blups_Disease_severity_BEsc234
9_205571	scaffold_9	205570	205571	scaffold_9_205571	gene_7821	Name=jgi.p|Sepmu1|143610	-1428	scaffold_9_205571	scaffold_9	205571	9.35e-14	0.184783	92	1.52e-08	0.276103	FarmCPU	blups_Disease_severity_BEsc234
1_3914533	scaffold_1	3914532	3914533	scaffold_1_3914533	gene_1421	Name=jgi.p|Sepmu1|146583	0	scaffold_1_3914533	scaffold_1	3914533	4.61e-14	0.23913	92	3e-08	-0.032935	BLINK	blups_Canker_per_cm_host_combined
1_3914533	scaffold_1	3914532	3914533	scaffold_1_3914533	gene_1420	Name=jgi.p|Sepmu1|113594	-1104	scaffold_1_3914533	scaffold_1	3914533	4.61e-14	0.23913	92	3e-08	-0.032935	BLINK	blups_Canker_per_cm_host_combined
12_1305493	scaffold_12	1305492	1305493	scaffold_12_1305493	gene_9858	Name=jgi.p|Sepmu1|152269	-9850	scaffold_12_1305493	scaffold_12	1305493	3.9e-14	0.391304	92	1.27e-08	-0.542019	BLINK	blups_n_Cankers_Besc400
12_1305493	scaffold_12	1305492	1305493	scaffold_12_1305493	gene_9857	Name=jgi.p|Sepmu1|152268	-12307	scaffold_12_1305493	scaffold_12	1305493	3.9e-14	0.391304	92	1.27e-08	-0.542019	BLINK	blups_n_Cankers_Besc400
12_201052	scaffold_12	201051	201052	scaffold_12_201052	gene_9477	Name=jgi.p|Sepmu1|136479	0	scaffold_12_201052	scaffold_12	201052	1.46e-14	0.206522	92	3.18e-09	0.339427	FarmCPU	blups_Disease_severity_BEsc234
12_201052	scaffold_12	201051	201052	scaffold_12_201052	gene_9476	Name=jgi.p|Sepmu1|159218	-282	scaffold_12_201052	scaffold_12	201052	1.46e-14	0.206522	92	3.18e-09	0.339427	FarmCPU	blups_Disease_severity_BEsc234
10_1034898	scaffold_10	1034897	1034898	scaffold_10_1034898	gene_8728	Name=jgi.p|Sepmu1|151521	232	scaffold_10_1034898	scaffold_10	1034898	8e-15	0.402174	92	2.6e-09	0.39793	BLINK	blups_Disease_severity_GW11026
10_1034898	scaffold_10	1034897	1034898	scaffold_10_1034898	gene_8727	Name=jgi.p|Sepmu1|128186	-349	scaffold_10_1034898	scaffold_10	1034898	8e-15	0.402174	92	2.6e-09	0.39793	BLINK	blups_Disease_severity_GW11026
1_5043944	scaffold_1	5043943	5043944	scaffold_1_5043944	gene_1829	Name=jgi.p|Sepmu1|146890	0	scaffold_1_5043944	scaffold_1	5043944	6.29e-15	0.076087	92	8.19e-10	-1.35371	MLMM	blups_n_Cankers_CMBF28.1
1_5043944	scaffold_1	5043943	5043944	scaffold_1_5043944	gene_1828	Name=jgi.p|Sepmu1|78889	-2302	scaffold_1_5043944	scaffold_1	5043944	6.29e-15	0.076087	92	8.19e-10	-1.35371	MLMM	blups_n_Cankers_CMBF28.1
2_1085184	scaffold_2	1085183	1085184	scaffold_2_1085184	gene_2208	Name=jgi.p|Sepmu1|147150	0	scaffold_2_1085184	scaffold_2	1085184	1.21e-15	0.315217	92	7.88e-10	0.355143	FarmCPU	blups_Disease_severity_host_combined
2_1085184	scaffold_2	1085183	1085184	scaffold_2_1085184	gene_2210	Name=jgi.p|Sepmu1|123555	1327	scaffold_2_1085184	scaffold_2	1085184	1.21e-15	0.315217	92	7.88e-10	0.355143	FarmCPU	blups_Disease_severity_host_combined
2_1085184	scaffold_2	1085183	1085184	scaffold_2_1085184	gene_2209	Name=jgi.p|Sepmu1|130956	1327	scaffold_2_1085184	scaffold_2	1085184	1.21e-15	0.315217	92	7.88e-10	0.355143	FarmCPU	blups_Disease_severity_host_combined
2_61066	scaffold_2	61065	61066	scaffold_2_61066	gene_1851	Name=jgi.p|Sepmu1|146901	190	scaffold_2_61066	scaffold_2	61066	6.34e-16	0.423913	92	2.06e-10	-0.0254786	BLINK	blups_Canker_per_cm_Besc400
2_61066	scaffold_2	61065	61066	scaffold_2_61066	gene_1852	Name=jgi.p|Sepmu1|146902	2128	scaffold_2_61066	scaffold_2	61066	6.34e-16	0.423913	92	2.06e-10	-0.0254786	BLINK	blups_Canker_per_cm_Besc400
3_1169643	scaffold_3	1169642	1169643	scaffold_3_1169643	gene_3597	Name=jgi.p|Sepmu1|148085	0	scaffold_3_1169643	scaffold_3	1169643	5.11e-16	0.0978261	92	2.06e-10	-0.036785	BLINK	blups_Canker_per_cm_Besc400
3_1169643	scaffold_3	1169642	1169643	scaffold_3_1169643	gene_3598	Name=jgi.p|Sepmu1|25396	768	scaffold_3_1169643	scaffold_3	1169643	5.11e-16	0.0978261	92	2.06e-10	-0.036785	BLINK	blups_Canker_per_cm_Besc400
11_1454176	scaffold_11	1454175	1454176	scaffold_11_1454176	gene_9411	Name=jgi.p|Sepmu1|166720	0	scaffold_11_1454176	scaffold_11	1454176	2e-16	0.119565	92	1.3e-10	-1.68197	MLMM	blups_n_Cankers_GW9823
11_1454176	scaffold_11	1454175	1454176	scaffold_11_1454176	gene_9410	Name=jgi.p|Sepmu1|151954	-3039	scaffold_11_1454176	scaffold_11	1454176	2e-16	0.119565	92	1.3e-10	-1.68197	MLMM	blups_n_Cankers_GW9823
11_412955	scaffold_11	412954	412955	scaffold_11_412955	gene_9045	Name=jgi.p|Sepmu1|136142	0	scaffold_11_412955	scaffold_11	412955	1.94e-16	0.0652174	92	6.3e-11	-0.582445	FarmCPU	blups_Disease_severity_BEsc234
11_412955	scaffold_11	412954	412955	scaffold_11_412955	gene_9046	Name=jgi.p|Sepmu1|151716	0	scaffold_11_412955	scaffold_11	412955	1.94e-16	0.0652174	92	6.3e-11	-0.582445	FarmCPU	blups_Disease_severity_BEsc234
10_1034898	scaffold_10	1034897	1034898	scaffold_10_1034898	gene_8728	Name=jgi.p|Sepmu1|151521	232	scaffold_10_1034898	scaffold_10	1034898	3.29e-17	0.402174	92	2.14e-11	0.381184	FarmCPU	blups_Disease_severity_GW11026
10_1034898	scaffold_10	1034897	1034898	scaffold_10_1034898	gene_8727	Name=jgi.p|Sepmu1|128186	-349	scaffold_10_1034898	scaffold_10	1034898	3.29e-17	0.402174	92	2.14e-11	0.381184	FarmCPU	blups_Disease_severity_GW11026
7_1160047	scaffold_7	1160046	1160047	scaffold_7_1160047	gene_6851	Name=jgi.p|Sepmu1|150307	0	scaffold_7_1160047	scaffold_7	1160047	1.42e-17	0.217391	92	4.62e-12	-0.0258662	BLINK	blups_Canker_per_cm_GW9823
7_1160047	scaffold_7	1160046	1160047	scaffold_7_1160047	gene_6850	Name=jgi.p|Sepmu1|68865	-694	scaffold_7_1160047	scaffold_7	1160047	1.42e-17	0.217391	92	4.62e-12	-0.0258662	BLINK	blups_Canker_per_cm_GW9823
5_921178	scaffold_5	921177	921178	scaffold_5_921178	gene_5296	Name=jgi.p|Sepmu1|163738	0	scaffold_5_921178	scaffold_5	921178	1.24e-17	0.5	90	8.04e-12	0.0314157	FarmCPU	blups_Canker_per_cm_Besc234
5_921178	scaffold_5	921177	921178	scaffold_5_921178	gene_5295	Name=jgi.p|Sepmu1|108129	-1067	scaffold_5_921178	scaffold_5	921178	1.24e-17	0.5	90	8.04e-12	0.0314157	FarmCPU	blups_Canker_per_cm_Besc234
1_3914533	scaffold_1	3914532	3914533	scaffold_1_3914533	gene_1421	Name=jgi.p|Sepmu1|146583	0	scaffold_1_3914533	scaffold_1	3914533	4.08e-18	0.23913	92	2.66e-12	-0.962796	FarmCPU	blups_n_Cankers_host_combined
1_3914533	scaffold_1	3914532	3914533	scaffold_1_3914533	gene_1420	Name=jgi.p|Sepmu1|113594	-1104	scaffold_1_3914533	scaffold_1	3914533	4.08e-18	0.23913	92	2.66e-12	-0.962796	FarmCPU	blups_n_Cankers_host_combined
5_921178	scaffold_5	921177	921178	scaffold_5_921178	gene_5296	Name=jgi.p|Sepmu1|163738	0	scaffold_5_921178	scaffold_5	921178	2.08e-18	0.5	90	1.36e-12	0.04564	BLINK	blups_Canker_per_cm_Besc234
5_921178	scaffold_5	921177	921178	scaffold_5_921178	gene_5295	Name=jgi.p|Sepmu1|108129	-1067	scaffold_5_921178	scaffold_5	921178	2.08e-18	0.5	90	1.36e-12	0.04564	BLINK	blups_Canker_per_cm_Besc234
4_1310872	scaffold_4	1310871	1310872	scaffold_4_1310872	gene_4583	Name=jgi.p|Sepmu1|41927	355	scaffold_4_1310872	scaffold_4	1310872	1.33e-18	0.152174	92	8.64e-13	-0.736203	BLINK	blups_Disease_severity_GW11026
4_1310872	scaffold_4	1310871	1310872	scaffold_4_1310872	gene_4582	Name=jgi.p|Sepmu1|41711	-624	scaffold_4_1310872	scaffold_4	1310872	1.33e-18	0.152174	92	8.64e-13	-0.736203	BLINK	blups_Disease_severity_GW11026
11_421501	scaffold_11	421500	421501	scaffold_11_421501	gene_9049	Name=jgi.p|Sepmu1|92921	0	scaffold_11_421501	scaffold_11	421501	4.82e-19	0.141304	92	7.85e-14	-1.3531	MLMM	blups_n_Cankers_CMBF28.1
11_421501	scaffold_11	421500	421501	scaffold_11_421501	gene_9047	Name=jgi.p|Sepmu1|151717	-1433	scaffold_11_421501	scaffold_11	421501	4.82e-19	0.141304	92	7.85e-14	-1.3531	MLMM	blups_n_Cankers_CMBF28.1
1_3914533	scaffold_1	3914532	3914533	scaffold_1_3914533	gene_1421	Name=jgi.p|Sepmu1|146583	0	scaffold_1_3914533	scaffold_1	3914533	3.37e-19	0.23913	92	2.2e-13	-0.0293432	FarmCPU	blups_Canker_per_cm_host_combined
1_3914533	scaffold_1	3914532	3914533	scaffold_1_3914533	gene_1420	Name=jgi.p|Sepmu1|113594	-1104	scaffold_1_3914533	scaffold_1	3914533	3.37e-19	0.23913	92	2.2e-13	-0.0293432	FarmCPU	blups_Canker_per_cm_host_combined
9_241794	scaffold_9	241793	241794	scaffold_9_241794	gene_7834	Name=jgi.p|Sepmu1|150945	0	scaffold_9_241794	scaffold_9	241794	1.07e-21	0.0434783	92	2.31e-16	-2.38186	MLMM	blups_n_Cankers_CMBF28.1
9_241794	scaffold_9	241793	241794	scaffold_9_241794	gene_7833	Name=jgi.p|Sepmu1|127583	-1092	scaffold_9_241794	scaffold_9	241794	1.07e-21	0.0434783	92	2.31e-16	-2.38186	MLMM	blups_n_Cankers_CMBF28.1
7_993605	scaffold_7	993604	993605	scaffold_7_993605	gene_6789	Name=jgi.p|Sepmu1|150255	0	scaffold_7_993605	scaffold_7	993605	4.36e-22	0.25	92	2.84e-16	0.468341	FarmCPU	blups_Disease_severity_BEsc234
7_993605	scaffold_7	993604	993605	scaffold_7_993605	gene_6790	Name=jgi.p|Sepmu1|68761	1296	scaffold_7_993605	scaffold_7	993605	4.36e-22	0.25	92	2.84e-16	0.468341	FarmCPU	blups_Disease_severity_BEsc234
1_3914533	scaffold_1	3914532	3914533	scaffold_1_3914533	gene_1421	Name=jgi.p|Sepmu1|146583	0	scaffold_1_3914533	scaffold_1	3914533	4.29e-22	0.23913	92	2.79e-16	-0.0301139	BLINK	blups_Canker_per_cm_GW9823
1_3914533	scaffold_1	3914532	3914533	scaffold_1_3914533	gene_1420	Name=jgi.p|Sepmu1|113594	-1104	scaffold_1_3914533	scaffold_1	3914533	4.29e-22	0.23913	92	2.79e-16	-0.0301139	BLINK	blups_Canker_per_cm_GW9823
1_108770	scaffold_1	108769	108770	scaffold_1_108770	gene_18	Name=jgi.p|Sepmu1|129205	0	scaffold_1_108770	scaffold_1	108770	5.9e-23	0.195652	92	1.92e-17	-1.38594	MLMM	blups_n_Cankers_CMBF28.1
1_108770	scaffold_1	108769	108770	scaffold_1_108770	gene_17	Name=jgi.p|Sepmu1|145529	-1516	scaffold_1_108770	scaffold_1	108770	5.9e-23	0.195652	92	1.92e-17	-1.38594	MLMM	blups_n_Cankers_CMBF28.1
3_1515619	scaffold_3	1515618	1515619	scaffold_3_1515619	gene_3735	Name=jgi.p|Sepmu1|148182	0	scaffold_3_1515619	scaffold_3	1515619	5.69e-23	0.141304	92	1.85e-17	2.39722	MLMM	blups_n_Cankers_Besc400
3_1515619	scaffold_3	1515618	1515619	scaffold_3_1515619	gene_3734	Name=jgi.p|Sepmu1|148181	-650	scaffold_3_1515619	scaffold_3	1515619	5.69e-23	0.141304	92	1.85e-17	2.39722	MLMM	blups_n_Cankers_Besc400
11_1454176	scaffold_11	1454175	1454176	scaffold_11_1454176	gene_9411	Name=jgi.p|Sepmu1|166720	0	scaffold_11_1454176	scaffold_11	1454176	6.15e-24	0.119565	92	4e-18	-1.76754	BLINK	blups_n_Cankers_GW9823
11_1454176	scaffold_11	1454175	1454176	scaffold_11_1454176	gene_9410	Name=jgi.p|Sepmu1|151954	-3039	scaffold_11_1454176	scaffold_11	1454176	6.15e-24	0.119565	92	4e-18	-1.76754	BLINK	blups_n_Cankers_GW9823
6_585797	scaffold_6	585796	585797	scaffold_6_585797	gene_5930	Name=jgi.p|Sepmu1|133804	0	scaffold_6_585797	scaffold_6	585797	3.39e-26	0.304348	92	2.21e-20	-1.90417	MLMM	blups_n_Cankers_Besc400
6_585797	scaffold_6	585796	585797	scaffold_6_585797	gene_5929	Name=jgi.p|Sepmu1|149687	-812	scaffold_6_585797	scaffold_6	585797	3.39e-26	0.304348	92	2.21e-20	-1.90417	MLMM	blups_n_Cankers_Besc400
10_1258638	scaffold_10	1258637	1258638	scaffold_10_1258638	gene_8809	Name=jgi.p|Sepmu1|128243	0	scaffold_10_1258638	scaffold_10	1258638	1e-27	0.0869565	92	6.52e-22	-1.96205	BLINK	blups_n_Cankers_Besc400
10_1258638	scaffold_10	1258637	1258638	scaffold_10_1258638	gene_8808	Name=jgi.p|Sepmu1|151576	0	scaffold_10_1258638	scaffold_10	1258638	1e-27	0.0869565	92	6.52e-22	-1.96205	BLINK	blups_n_Cankers_Besc400
6_1472349	scaffold_6	1472348	1472349	scaffold_6_1472349	gene_6280	Name=jgi.p|Sepmu1|149914	72	scaffold_6_1472349	scaffold_6	1472349	8.85e-28	0.0869565	92	5.76e-22	-2.18021	MLMM	blups_n_Cankers_CMBF28.1
6_1472349	scaffold_6	1472348	1472349	scaffold_6_1472349	gene_6279	Name=jgi.p|Sepmu1|149913	-102	scaffold_6_1472349	scaffold_6	1472349	8.85e-28	0.0869565	92	5.76e-22	-2.18021	MLMM	blups_n_Cankers_CMBF28.1
