# Supplementary material for: Transcriptomic and functional analyses uncover a conserved effector driving genotype-dependent virulence in the Sphaerulina musiva-Populus trichocarpa interaction
Source: mBio. 2026 Apr 16;17(5):e03120-25. doi: 10.1128/mbio.03120-25 (PMC13170265; doi:10.1128/mbio.03120-25)
Supplement: Table S7 — ECP2 copy number in analyzed genomes. [file mbio.03120-25-s0009.xlsx]

## Sheet: ECP2 homologs count
Table S7. ECP2 copy number in analyzed genomes
GenBank Assembly	ECP2 homolog count
Pyricularia_oryzae_70-15	0
Aspergillus_fumigatus_Af293	0
Aspergillus_clavatus_NRRL_1	0
Aspergillus_niger	0
Talaromyces_stipitatus_ATCC_10500	0
Uncinocarpus_reesii_1704	0
Blastomyces_dermatitidis_ER-3	0
Blastomyces_gilchristii_SLH14081	0
Aspergillus_nidulans_FGSC_A4	0
Grosmannia_clavigera_kw1407	0
Chaetomium_globosum_CBS_148.51	1
Botrytis_cinerea_B05.10	0
Gaeumannomyces_tritici_R3-111a-1	1
Parastagonospora_nodorum_SN15	1
Sclerotinia_sclerotiorum_1980_UF-70	0
Colletotrichum_graminicola_M1.001	1
Coccidioides_immitis_RS	0
Fusarium_verticillioides_7600	0
Histoplasma_mississippiense__nom._inval._	0
Aspergillus_terreus_NIH2624	0
Aspergillus_fischeri_NRRL_181	0
Fusarium_oxysporum_f._sp._lycopersici_4287	2
Pyrenophora_tritici-repentis_Pt-1C-BFP	0
Histoplasma_capsulatum_G186AR	0
Verticillium_dahliae_VdLs.17	1
Paracoccidioides_lutzii_Pb01	0
Paracoccidioides_brasiliensis_Pb18	0
Verticillium_alfalfae_VaMs.102	1
Nannizzia_gypsea_CBS_118893	0
Trichophyton_benhamiae_CBS_112371	2
Microsporum_canis_CBS_113480	0
Coccidioides_posadasii_C735_delta_SOWgp	0
Fusarium_vanettenii_77-13-4	0
Trichophyton_rubrum_CBS_118892	1
Trichophyton_verrucosum_HKI_0517	0
Tuber_melanosporum	0
Trichoderma_reesei_QM6a	0
Trichoderma_virens_Gv29-8	0
Trichoderma_atroviride_IMI_206040	1
Sordaria_macrospora_k-hell	9
Neurospora_crassa_OR74A	7
Aspergillus_oryzae_RIB40	0
Ma_102	6
Metarhizium_robertsii_ARSEF_23	1
Neurospora_tetrasperma_FGSC_2508	5
Zymoseptoria_tritici_IPO323	1
Thermochaetoides_thermophila_DSM_1495	1
Orbilia_oligospora_ATCC_24927	0
Cordyceps_militaris_CM01	0
Thermothelomyces_thermophilus_ATCC_42464	0
Thermothielavioides_terrestris_NRRL_8126	0
Penicillium_rubens_Wisconsin_54-1255	1
Podospora_anserina_S_mat+	6
Plenodomus_lingam_JN3	0
Exophiala_dermatitidis_NIH/UT8656	0
Fusarium_graminearum_PH-1	1
Fusarium_odoratissimum_NRRL_54006	1
Beauveria_bassiana_ARSEF_2860	0
Coniosporium_apollinis_CBS_100218	0
Drepanopeziza_brunnea_f._sp._'multigermtubi'_MB_m1	0
Fusarium_pseudograminearum_CS3096	1
Penicillium_digitatum_Pd1	0
Sphaerulina_musiva_SO2202	1
Baudoinia_panamericana_UAMH_10762	0
Bipolaris_sorokiniana_ND90Pr	0
Pseudocercospora_fijiensis_CIRAD86	1
Bipolaris_maydis_ATCC_48331	0
Exserohilum_turcica_Et28A	0
Cyphellophora_europaea_CBS_101466	0
Cladophialophora_carrionii_CBS_160.54	0
Phaeoacremonium_minimum_UCRPA7	0
Glarea_lozoyensis_ATCC_20868	0
Endocarpon_pusillum_Z07020	0
Pestalotiopsis_fici_W106-1	2
Bipolaris_zeicola_26-R-13	0
Bipolaris_oryzae_ATCC_44560	0
Bipolaris_victoriae_FI3	0
Cladophialophora_yegresii_CBS_114405	0
Cladophialophora_psammophila_CBS_110553	0
Capronia_epimyces_CBS_606.96	0
Capronia_coronata_CBS_617.96	0
Aspergillus_ruber_CBS_135680	0
Ustilaginoidea_virens	0
Exophiala_aquamarina_CBS_119918	0
Aureobasidium_subglaciale_EXF-2481	0
Aureobasidium_namibiae_CBS_147.97	0
Aureobasidium_melanogenum_CBS_110374	0
Aureobasidium_pullulans_EXF-150	0
Scedosporium_apiospermum	0
Penicillium_expansum	0
Metarhizium_album_ARSEF_1941	0
Metarhizium_brunneum_ARSEF_3297	0
Sporothrix_brasiliensis_5110	0
Fonsecaea_pedrosoi_CBS_271.37	0
Cladophialophora_bantiana_CBS_173.52	0
Cladophialophora_immunda	0
Exophiala_xenobiotica	0
Exophiala_oligosperma	0
Rhinocladiella_mackenziei_CBS_650.93	0
Exophiala_spinifera	0
Exophiala_mesophila	0
Verruconis_gallopava	0
Fonsecaea_multimorphosa_CBS_102226	0
Sporothrix_schenckii_1099-18	0
Rasamsonia_emersonii_CBS_393.64	0
Aspergillus_udagawae	4
Aspergillus_nomiae_NRRL_13137	0
Phialophora_attinorum	0
Trichoderma_gamsii	0
Mollisia_scopiformis	0
Penicillium_griseofulvum	0
Xylona_heveae_TC161	0
Drechmeria_coniospora	0
Cordyceps_fumosorosea_ARSEF_2679	0
Pseudogymnoascus_destructans	0
Paraphaeosphaeria_sporulosa	1
Alternaria_alternata	0
Fonsecaea_monophora	0
Fonsecaea_nubica	0
Fonsecaea_erecta	0
Pochonia_chlamydosporia_170	0
Purpureocillium_lilacinum	1
Pseudogymnoascus_verrucosus	0
Colletotrichum_higginsianum_IMI_349063	0
Penicillium_oxalicum	0
Penicillium_arizonense	0
Aspergillus_bombycis	0
Colletotrichum_orchidophilum	0
Diplodia_corticola	0
Penicilliopsis_zonata_CBS_506.65	0
Aspergillus_versicolor_CBS_583.65	0
Aspergillus_sydowii_CBS_593.65	0
Aspergillus_wentii_DTO_134E9	0
Aspergillus_glaucus_CBS_516.65	0
Aspergillus_aculeatus_ATCC_16872	0
Talaromyces_amestolkiae	0
Talaromyces_atroroseus	0
Penicillium_solitum	0
Pseudomassariella_vexata	2
Aspergillus_thermomutatus	4
Cercospora_beticola	3
Aspergillus_ochraceoroseus_IBT_24754	0
Aspergillus_candidus	0
Aspergillus_novofumigatus_IBT_16806	1
Aspergillus_campestris_IBT_28561	0
Aspergillus_steynii_IBT_23096	1
Hyaloscypha_bicolor_E	0
Amorphotheca_resinae_ATCC_22711	0
Trichoderma_harzianum_CBS_226.95	0
Trichoderma_asperellum_CBS_433.97	0
Trichoderma_citrinoviride	0
Aspergillus_sclerotioniger_CBS_115572	0
Aspergillus_eucalypticola_CBS_122712	0
Aspergillus_heteromorphus_CBS_117.55	0
Aspergillus_saccharolyticus_JOP_1030-1	0
Aspergillus_niger_CBS_101883	0
Aspergillus_neoniger_CBS_115656	0
Aspergillus_brunneoviolaceus_CBS_621.78	0
Aspergillus_uvarum_CBS_121591	0
Aspergillus_piperis_CBS_112811	0
Aspergillus_aculeatinus_CBS_121060	0
Aspergillus_japonicus_CBS_114.51	0
Aspergillus_fijiensis_CBS_313.89	0
Aspergillus_costaricaensis_CBS_115574	0
Aspergillus_ibericus_CBS_121593	0
Aspergillus_homomorphus_CBS_101889	0
Aspergillus_vadensis_CBS_113365	0
Fusarium_coffeatum	0
Aspergillus_welwitschiae	0
Venustampulla_echinocandica	0
Aspergillus_mulundensis	0
Aspergillus_tanneri	2
Morchella_importuna	0
Sodiomyces_alkalinus_F11	0
Verticillium_nonalfalfae	1
Ascochyta_rabiei	0
Paecilomyces_variotii	0
Alternaria_arborescens	0
Pyricularia_pennisetigena	0
Thyridium_curvatum	0
Pyricularia_grisea	0
Lachnellula_hyalina	0
Daldinia_childiae	0
Aspergillus_alliaceus	0
Aspergillus_pseudotamarii	1
Aspergillus_caelatus	0
Aspergillus_pseudonomiae	0
Talaromyces_marneffei	0
Colletotrichum_fructicola	2
Dissoconium_aciculare_CBS_342.82	0
Eremomyces_bilateralis_CBS_781.70	0
Cucurbitaria_berberidis_CBS_394.84	0
Aaosphaeria_arxii_CBS_175.79	0
Dothidotthia_symphoricarpi_CBS_119687	0
Neohortaea_acidophila	0
Lindgomyces_ingoldianus	0
Mytilinidion_resinicola	0
Macroventuria_anomochaeta	0
Pseudovirgaria_hyperparasitica	0
Aplosporella_prunicola_CBS_121167	0
Zasmidium_cellare_ATCC_36951	1
Trematosphaeria_pertusa	0
Westerdykella_ornata	0
Didymella_exigua_CBS_183.55	0
Aspergillus_lentulus	1
Colletotrichum_scovillei	0
Arthroderma_uncinatum	0
Cryphonectria_parasitica_EP155	1
Colletotrichum_gloeosporioides	2
Colletotrichum_karsti	0
Geosmithia_morbida	0
Lasiodiplodia_theobromae	0
Alternaria_burnsii	0
Fusarium_oxysporum_Fo47	2
Aspergillus_tubingensis	0
Talaromyces_rugulosus	0
Colletotrichum_aenigma	2
Colletotrichum_siamense	2
Fusarium_subglutinans	1
Fusarium_tjaetaba	1
Botrytis_fragariae	0
Letharia_columbiana	0
Letharia_lupina	1
Aspergillus_flavus_NRRL3357	0
Colletotrichum_truncatum	1
Diaporthe_citri	0
Botrytis_byssoidea	0
Botrytis_sinoallii	0
Botrytis_porri	0
Botrytis_deweyae	0
Penicillium_roqueforti	1
Aspergillus_melleus	0
Aspergillus_luchuensis	0
Aspergillus_chevalieri	0
Aspergillus_puulaauensis	0
Aspergillus_pseudoviridinutans	1
Aspergillus_viridinutans	2
Diaporthe_batatas	1
Bacidia_gigantensis	0
Fusarium_poae	0
Cercospora_kikuchii	3
Emericellopsis_atlantica	0
Fusarium_musae	2
Morchella_sextelata	0
Hirsutella_rhossiliensis	1
Fulvia_fulva	2
Truncatella_angustata	1
Boeremia_exigua	0
Alternaria_rosae	1
Microdochium_trichocladiopsis	1
Fusarium_flagelliforme	0
Fusarium_redolens	0
Fusarium_solani	0
Talaromyces_proteolyticus	0
Ilyonectria_robusta	0
Emericellopsis_cladophorae	1
Daldinia_decipiens	0
Daldinia_loculata	0
Daldinia_caldariorum	0
Xylaria_bambusicola	0
Annulohypoxylon_maeteangense	0
Daldinia_vernicosa	0
Annulohypoxylon_truncatum	0
Hypoxylon_trugodes	0
Purpureocillium_takamizusanense	0
Neoarthrinium_moseri	2
Ophidiomyces_ophidiicola	0
Colletotrichum_spaethianum	0
Hypoxylon_fragiforme	0
Colletotrichum_lupini	0
Aspergillus_affinis	0
Alternaria_ethzedia	1
Alternaria_metachromatica	0
Alternaria_viburni	0
Alternaria_triticimaculans	0
Alternaria_ventricosa	0
Alternaria_novae-zelandiae	0
Alternaria_hordeiaustralica	0
Alternaria_conjuncta	1
Alternaria_arbusti	1
Alternaria_incomplexa	0
Alternaria_infectoria	0
Alternaria_postmessia	0
Tricharina_praecox	0
Durotheca_rogersii	0
Fusarium_keratoplasticum	0
Diaporthe_amygdali	3
Colletotrichum_fioriniae	0
Colletotrichum_chrysophilum	2
Fusarium_falciforme	0
Didymosphaeria_variabile	0
Akanthomyces_muscarius	0
Trichoderma_breve	0
Penicillium_argentinense	0
Penicillium_canariense	0
Penicillium_coprophilum	0
Penicillium_bovifimosum	0
Penicillium_alfredii	2
Penicillium_cataractarum	0
Penicillium_chrysogenum	1
Penicillium_concentricum	0
Penicillium_citrinum	1
Penicillium_cosmopolitanum	1
Penicillium_angulare	1
Penicillium_atrosanguineum	0
Penicillium_hordei	0
Penicillium_crustosum	0
Penicillium_daleae	0
Penicillium_diatomitis	0
Penicillium_brevicompactum	0
Penicillium_hispanicum	0
Penicillium_lagena	2
Penicillium_maclennaniae	0
Penicillium_macrosclerotiorum	0
Penicillium_malachiteum	0
Penicillium_longicatenatum	0
Penicillium_manginii	0
Penicillium_pulvis	1
Penicillium_rubens	1
Penicillium_odoratum	0
Penicillium_nucicola	0
Penicillium_subrubescens	1
Penicillium_verhagenii	1
Penicillium_paradoxum	0
Penicillium_psychrosexuale	1
Penicillium_riverlandense	1
Penicillium_taxi	0
Penicillium_verrucosum	0
Penicillium_canescens	2
Penicillium_robsamsonii	0
Penicillium_soppii	0
Penicillium_vulpinum	0
Penicillium_waksmanii	0
Penicillium_samsonianum	0
Penicillium_mononematosum	1
Penicillium_cinerascens	0
Penicillium_chermesinum	0
Penicillium_antarcticum	0
Cadophora_gregata	1
Phialemonium_atrogriseum	1
Lasiosphaeria_miniovina	2
Colletotrichum_costaricense	0
Colletotrichum_paranaense	0
Colletotrichum_acutatum	0
Colletotrichum_abscissum	0
Colletotrichum_tamarilloi	0
Colletotrichum_navitas	0
Colletotrichum_godetiae	0
Colletotrichum_phormii	0
Fusarium_venenatum	1
Fusarium_mangiferae	1
Fusarium_proliferatum_ET1	1
Ramularia_collo-cygni	0
Fusarium_fujikuroi_IMI_58289	1
Alternaria_atra	2
